# Supplementary material for: Data for direct chemical deposition of PbS on chemical vapor deposition grown-graphene for high performance photovoltaic infrared photo-detectors
Source: Data Brief. 2020 Sep 4;32:106273. doi: 10.1016/j.dib.2020.106273 (PMC7494446; doi:10.1016/j.dib.2020.106273)
Supplement: Supplementary file 1 [file mmc1.xml]

<?xml version="1.0" encoding="utf-8" standalone="no"?>
<data>
  <datasets>
    <author>esoh@cnu.ac.kr</author>
    <type>0</type>
    <dataset>
      <value>6</value>
      <reason>Other (please explain)</reason>
      <comments>We have submitted the raw data together with this article as supplementary data in the form of excel spreadsheets.</comments>
    </dataset>
  </datasets>
</data>
