# Supplementary material for: Data for direct chemical deposition of PbS on chemical vapor deposition grown-graphene for high performance photovoltaic infrared photo-detectors
Source: Data Brief. 2020 Sep 4;32:106273. doi: 10.1016/j.dib.2020.106273 (PMC7494446; doi:10.1016/j.dib.2020.106273)
Supplement: Supplementary file 2 [file mmc2.xlsx]

## Sheet: XRD of PbS on graphene
Goniometer	SmartLab
Attachment	Z-Beta	Stage
Monochromater	Bent
ScanningMode	2Theta/Theta
ScanningType	Continuos	Scanning
X-Ray	45kV/200mA
Incident	slit	2/3deg
Receiving	slit	#	1	2/3deg
Receiving	slit	#	2	0.300mm
None
Start	20
Stop	60
Step	0.01
Speed	4
Offset	0
20	293.333
20.01	283.333
20.02	276.667
20.03	300
20.04	233.333
20.05	286.667
20.06	286.667
20.07	313.333
20.08	260
20.09	280
20.1	260
20.11	190
20.12	283.333
20.13	363.333
20.14	276.667
20.15	203.333
20.16	360
20.17	383.333
20.18	250
20.19	260
20.2	253.333
20.21	320
20.22	250
20.23	353.333
20.24	260
20.25	313.333
20.26	266.667
20.27	293.333
20.28	363.333
20.29	283.333
20.3	336.667
20.31	293.333
20.32	293.333
20.33	276.667
20.34	296.667
20.35	296.667
20.36	323.333
20.37	290
20.38	346.667
20.39	320
20.4	266.667
20.41	310
20.42	310
20.43	343.333
20.44	276.667
20.45	326.667
20.46	273.333
20.47	270
20.48	256.667
20.49	300
20.5	323.333
20.51	320
20.52	353.333
20.53	273.333
20.54	290
20.55	293.333
20.56	336.667
20.57	273.333
20.58	320
20.59	266.667
20.6	263.333
20.61	320
20.62	260
20.63	283.333
20.64	283.333
20.65	280
20.66	300
20.67	343.333
20.68	300
20.69	290
20.7	370
20.71	333.333
20.72	283.333
20.73	280
20.74	413.333
20.75	303.333
20.76	340
20.77	276.667
20.78	346.667
20.79	300
20.8	276.667
20.81	353.333
20.82	296.667
20.83	283.333
20.84	343.333
20.85	350
20.86	300
20.87	313.333
20.88	300
20.89	330
20.9	316.667
20.91	256.667
20.92	360
20.93	323.333
20.94	320
20.95	260
20.96	330
20.97	323.333
20.98	283.333
20.99	326.667
21	283.333
21.01	420
21.02	226.667
21.03	350
21.04	326.667
21.05	296.667
21.06	280
21.07	273.333
21.08	293.333
21.09	330
21.1	340
21.11	316.667
21.12	300
21.13	270
21.14	356.667
21.15	333.333
21.16	376.667
21.17	350
21.18	373.333
21.19	313.333
21.2	366.667
21.21	366.667
21.22	256.667
21.23	286.667
21.24	340
21.25	340
21.26	336.667
21.27	320
21.28	336.667
21.29	376.667
21.3	316.667
21.31	270
21.32	363.333
21.33	340
21.34	376.667
21.35	280
21.36	326.667
21.37	346.667
21.38	303.333
21.39	346.667
21.4	263.333
21.41	296.667
21.42	276.667
21.43	333.333
21.44	336.667
21.45	370
21.46	326.667
21.47	300
21.48	340
21.49	286.667
21.5	396.667
21.51	336.667
21.52	386.667
21.53	303.333
21.54	350
21.55	370
21.56	336.667
21.57	283.333
21.58	330
21.59	286.667
21.6	340
21.61	346.667
21.62	286.667
21.63	433.333
21.64	313.333
21.65	340
21.66	340
21.67	303.333
21.68	330
21.69	306.667
21.7	326.667
21.71	256.667
21.72	340
21.73	310
21.74	356.667
21.75	360
21.76	320
21.77	293.333
21.78	343.333
21.79	363.333
21.8	330
21.81	353.333
21.82	246.667
21.83	360
21.84	346.667
21.85	343.333
21.86	280
21.87	286.667
21.88	283.333
21.89	396.667
21.9	410
21.91	266.667
21.92	340
21.93	306.667
21.94	383.333
21.95	300
21.96	373.333
21.97	296.667
21.98	350
21.99	356.667
22	323.333
22.01	406.667
22.02	296.667
22.03	350
22.04	296.667
22.05	400
22.06	370
22.07	390
22.08	356.667
22.09	440
22.1	353.333
22.11	373.333
22.12	363.333
22.13	300
22.14	383.333
22.15	346.667
22.16	353.333
22.17	346.667
22.18	333.333
22.19	330
22.2	316.667
22.21	363.333
22.22	353.333
22.23	436.667
22.24	330
22.25	350
22.26	266.667
22.27	320
22.28	370
22.29	376.667
22.3	373.333
22.31	340
22.32	373.333
22.33	313.333
22.34	390
22.35	266.667
22.36	396.667
22.37	356.667
22.38	356.667
22.39	330
22.4	343.333
22.41	380
22.42	323.333
22.43	356.667
22.44	363.333
22.45	306.667
22.46	343.333
22.47	386.667
22.48	366.667
22.49	333.333
22.5	370
22.51	366.667
22.52	326.667
22.53	320
22.54	373.333
22.55	356.667
22.56	333.333
22.57	336.667
22.58	390
22.59	360
22.6	316.667
22.61	406.667
22.62	343.333
22.63	340
22.64	276.667
22.65	403.333
22.66	413.333
22.67	316.667
22.68	330
22.69	340
22.7	396.667
22.71	296.667
22.72	423.333
22.73	303.333
22.74	400
22.75	293.333
22.76	360
22.77	296.667
22.78	316.667
22.79	380
22.8	306.667
22.81	393.333
22.82	316.667
22.83	293.333
22.84	373.333
22.85	350
22.86	353.333
22.87	323.333
22.88	313.333
22.89	380
22.9	386.667
22.91	323.333
22.92	413.333
22.93	316.667
22.94	350
22.95	373.333
22.96	333.333
22.97	300
22.98	343.333
22.99	390
23	390
23.01	310
23.02	323.333
23.03	343.333
23.04	293.333
23.05	373.333
23.06	323.333
23.07	360
23.08	380
23.09	326.667
23.1	393.333
23.11	310
23.12	380
23.13	310
23.14	360
23.15	356.667
23.16	383.333
23.17	360
23.18	410
23.19	373.333
23.2	340
23.21	413.333
23.22	316.667
23.23	380
23.24	263.333
23.25	380
23.26	336.667
23.27	376.667
23.28	350
23.29	366.667
23.3	373.333
23.31	350
23.32	410
23.33	263.333
23.34	383.333
23.35	310
23.36	356.667
23.37	386.667
23.38	480
23.39	393.333
23.4	356.667
23.41	423.333
23.42	306.667
23.43	410
23.44	323.333
23.45	376.667
23.46	396.667
23.47	330
23.48	420
23.49	376.667
23.5	403.333
23.51	370
23.52	406.667
23.53	343.333
23.54	383.333
23.55	366.667
23.56	380
23.57	380
23.58	383.333
23.59	426.667
23.6	366.667
23.61	336.667
23.62	276.667
23.63	406.667
23.64	346.667
23.65	416.667
23.66	340
23.67	336.667
23.68	316.667
23.69	403.333
23.7	373.333
23.71	330
23.72	443.333
23.73	306.667
23.74	473.333
23.75	376.667
23.76	360
23.77	313.333
23.78	343.333
23.79	400
23.8	390
23.81	370
23.82	320
23.83	446.667
23.84	313.333
23.85	433.333
23.86	426.667
23.87	360
23.88	396.667
23.89	410
23.9	470
23.91	326.667
23.92	406.667
23.93	313.333
23.94	430
23.95	356.667
23.96	353.333
23.97	386.667
23.98	363.333
23.99	350
24	343.333
24.01	416.667
24.02	293.333
24.03	396.667
24.04	330
24.05	390
24.06	306.667
24.07	326.667
24.08	406.667
24.09	400
24.1	446.667
24.11	336.667
24.12	330
24.13	326.667
24.14	400
24.15	300
24.16	363.333
24.17	396.667
24.18	346.667
24.19	293.333
24.2	326.667
24.21	453.333
24.22	296.667
24.23	416.667
24.24	336.667
24.25	396.667
24.26	380
24.27	350
24.28	430
24.29	370
24.3	416.667
24.31	396.667
24.32	426.667
24.33	370
24.34	430
24.35	380
24.36	463.333
24.37	386.667
24.38	360
24.39	386.667
24.4	386.667
24.41	413.333
24.42	393.333
24.43	430
24.44	326.667
24.45	446.667
24.46	400
24.47	406.667
24.48	366.667
24.49	340
24.5	390
24.51	313.333
24.52	423.333
24.53	453.333
24.54	413.333
24.55	340
24.56	400
24.57	370
24.58	410
24.59	450
24.6	403.333
24.61	423.333
24.62	316.667
24.63	410
24.64	313.333
24.65	403.333
24.66	400
24.67	386.667
24.68	350
24.69	340
24.7	423.333
24.71	376.667
24.72	443.333
24.73	336.667
24.74	453.333
24.75	356.667
24.76	370
24.77	383.333
24.78	403.333
24.79	440
24.8	346.667
24.81	426.667
24.82	346.667
24.83	460
24.84	323.333
24.85	380
24.86	333.333
24.87	460
24.88	423.333
24.89	273.333
24.9	383.333
24.91	340
24.92	446.667
24.93	430
24.94	480
24.95	353.333
24.96	456.667
24.97	406.667
24.98	353.333
24.99	396.667
25	386.667
25.01	486.667
25.02	350
25.03	383.333
25.04	333.333
25.05	386.667
25.06	366.667
25.07	456.667
25.08	490
25.09	373.333
25.1	480
25.11	346.667
25.12	476.667
25.13	243.333
25.14	360
25.15	393.333
25.16	423.333
25.17	316.667
25.18	403.333
25.19	486.667
25.2	366.667
25.21	463.333
25.22	380
25.23	363.333
25.24	336.667
25.25	400
25.26	426.667
25.27	410
25.28	403.333
25.29	410
25.3	430
25.31	340
25.32	443.333
25.33	426.667
25.34	433.333
25.35	343.333
25.36	406.667
25.37	400
25.38	466.667
25.39	466.667
25.4	443.333
25.41	446.667
25.42	413.333
25.43	463.333
25.44	350
25.45	456.667
25.46	460
25.47	476.667
25.48	440
25.49	510
25.5	480
25.51	433.333
25.52	436.667
25.53	466.667
25.54	500
25.55	440
25.56	473.333
25.57	550
25.58	486.667
25.59	526.667
25.6	513.333
25.61	473.333
25.62	450
25.63	653.333
25.64	530
25.65	590
25.66	576.667
25.67	600
25.68	600
25.69	606.667
25.7	666.667
25.71	690
25.72	706.667
25.73	730
25.74	876.667
25.75	756.667
25.76	880
25.77	863.333
25.78	1040
25.79	1146.67
25.8	1090
25.81	1286.67
25.82	1400
25.83	1566.67
25.84	1686.67
25.85	2030
25.86	2223.33
25.87	2593.33
25.88	2880
25.89	3486.67
25.9	3930
25.91	4840
25.92	5710
25.93	6446.67
25.94	7790
25.95	8590
25.96	10923.3
25.97	11920
25.98	15090
25.99	15496.7
26	18206.7
26.01	18336.7
26.02	20980
26.03	19780
26.04	20406.7
26.05	17870
26.06	18013.3
26.07	15446.7
26.08	14566.7
26.09	13123.3
26.1	11916.7
26.11	10623.3
26.12	8630
26.13	7960
26.14	5916.67
26.15	5580
26.16	4100
26.17	3733.33
26.18	2683.33
26.19	2653.33
26.2	2026.67
26.21	1906.67
26.22	1660
26.23	1426.67
26.24	1256.67
26.25	1196.67
26.26	1050
26.27	940
26.28	843.333
26.29	780
26.3	786.667
26.31	743.333
26.32	730
26.33	586.667
26.34	676.667
26.35	523.333
26.36	583.333
26.37	670
26.38	593.333
26.39	613.333
26.4	526.667
26.41	506.667
26.42	473.333
26.43	570
26.44	443.333
26.45	503.333
26.46	433.333
26.47	480
26.48	410
26.49	536.667
26.5	513.333
26.51	446.667
26.52	456.667
26.53	320
26.54	510
26.55	406.667
26.56	416.667
26.57	540
26.58	383.333
26.59	450
26.6	370
26.61	433.333
26.62	406.667
26.63	393.333
26.64	393.333
26.65	436.667
26.66	340
26.67	440
26.68	400
26.69	413.333
26.7	400
26.71	360
26.72	426.667
26.73	386.667
26.74	403.333
26.75	390
26.76	423.333
26.77	370
26.78	453.333
26.79	380
26.8	333.333
26.81	516.667
26.82	360
26.83	426.667
26.84	410
26.85	486.667
26.86	386.667
26.87	460
26.88	360
26.89	386.667
26.9	426.667
26.91	370
26.92	416.667
26.93	390
26.94	430
26.95	440
26.96	366.667
26.97	396.667
26.98	410
26.99	403.333
27	376.667
27.01	456.667
27.02	390
27.03	440
27.04	423.333
27.05	490
27.06	350
27.07	386.667
27.08	423.333
27.09	373.333
27.1	413.333
27.11	340
27.12	470
27.13	360
27.14	420
27.15	340
27.16	400
27.17	390
27.18	423.333
27.19	360
27.2	353.333
27.21	443.333
27.22	296.667
27.23	416.667
27.24	326.667
27.25	456.667
27.26	433.333
27.27	403.333
27.28	450
27.29	413.333
27.3	350
27.31	396.667
27.32	390
27.33	306.667
27.34	420
27.35	343.333
27.36	400
27.37	356.667
27.38	306.667
27.39	403.333
27.4	343.333
27.41	406.667
27.42	370
27.43	430
27.44	333.333
27.45	460
27.46	360
27.47	463.333
27.48	410
27.49	353.333
27.5	360
27.51	350
27.52	440
27.53	406.667
27.54	420
27.55	346.667
27.56	380
27.57	390
27.58	406.667
27.59	400
27.6	433.333
27.61	500
27.62	360
27.63	430
27.64	360
27.65	420
27.66	390
27.67	406.667
27.68	440
27.69	390
27.7	380
27.71	300
27.72	413.333
27.73	343.333
27.74	423.333
27.75	386.667
27.76	463.333
27.77	383.333
27.78	340
27.79	496.667
27.8	466.667
27.81	466.667
27.82	350
27.83	416.667
27.84	370
27.85	443.333
27.86	420
27.87	396.667
27.88	363.333
27.89	430
27.9	446.667
27.91	470
27.92	450
27.93	370
27.94	463.333
27.95	423.333
27.96	440
27.97	456.667
27.98	430
27.99	436.667
28	400
28.01	440
28.02	396.667
28.03	383.333
28.04	420
28.05	443.333
28.06	433.333
28.07	386.667
28.08	360
28.09	446.667
28.1	446.667
28.11	386.667
28.12	503.333
28.13	296.667
28.14	440
28.15	426.667
28.16	566.667
28.17	426.667
28.18	426.667
28.19	453.333
28.2	473.333
28.21	516.667
28.22	346.667
28.23	510
28.24	376.667
28.25	453.333
28.26	443.333
28.27	476.667
28.28	450
28.29	350
28.3	470
28.31	436.667
28.32	470
28.33	490
28.34	443.333
28.35	400
28.36	453.333
28.37	476.667
28.38	426.667
28.39	470
28.4	323.333
28.41	510
28.42	373.333
28.43	450
28.44	426.667
28.45	453.333
28.46	356.667
28.47	436.667
28.48	470
28.49	436.667
28.5	526.667
28.51	413.333
28.52	486.667
28.53	466.667
28.54	510
28.55	433.333
28.56	386.667
28.57	473.333
28.58	443.333
28.59	456.667
28.6	366.667
28.61	556.667
28.62	440
28.63	436.667
28.64	440
28.65	453.333
28.66	416.667
28.67	470
28.68	446.667
28.69	456.667
28.7	526.667
28.71	420
28.72	520
28.73	376.667
28.74	486.667
28.75	430
28.76	543.333
28.77	546.667
28.78	496.667
28.79	513.333
28.8	440
28.81	550
28.82	460
28.83	513.333
28.84	536.667
28.85	483.333
28.86	500
28.87	520
28.88	453.333
28.89	520
28.9	560
28.91	490
28.92	500
28.93	456.667
28.94	530
28.95	413.333
28.96	506.667
28.97	543.333
28.98	543.333
28.99	566.667
29	520
29.01	513.333
29.02	540
29.03	483.333
29.04	513.333
29.05	470
29.06	516.667
29.07	553.333
29.08	540
29.09	530
29.1	606.667
29.11	490
29.12	570
29.13	526.667
29.14	630
29.15	640
29.16	616.667
29.17	590
29.18	640
29.19	620
29.2	556.667
29.21	650
29.22	716.667
29.23	616.667
29.24	696.667
29.25	656.667
29.26	690
29.27	760
29.28	740
29.29	720
29.3	706.667
29.31	793.333
29.32	813.333
29.33	743.333
29.34	746.667
29.35	870
29.36	816.667
29.37	880
29.38	880
29.39	960
29.4	843.333
29.41	923.333
29.42	893.333
29.43	1026.67
29.44	903.333
29.45	963.333
29.46	1070
29.47	876.667
29.48	1166.67
29.49	946.667
29.5	1076.67
29.51	1116.67
29.52	1190
29.53	1183.33
29.54	1260
29.55	1113.33
29.56	1150
29.57	1353.33
29.58	1326.67
29.59	1260
29.6	1290
29.61	1273.33
29.62	1340
29.63	1413.33
29.64	1473.33
29.65	1380
29.66	1553.33
29.67	1483.33
29.68	1720
29.69	1646.67
29.7	1786.67
29.71	1703.33
29.72	1883.33
29.73	1800
29.74	2036.67
29.75	2136.67
29.76	2140
29.77	2200
29.78	2283.33
29.79	2613.33
29.8	2550
29.81	2773.33
29.82	3126.67
29.83	3230
29.84	3323.33
29.85	3666.67
29.86	4226.67
29.87	4580
29.88	5136.67
29.89	5436.67
29.9	6520
29.91	7586.67
29.92	8366.67
29.93	10046.7
29.94	11413.3
29.95	14310
29.96	16166.7
29.97	20660
29.98	25453.3
29.99	31410
30	41163.3
30.01	48073.3
30.02	66646.7
30.03	78440
30.04	106860
30.05	120340
30.06	153830
30.07	165517
30.08	199263
30.09	199453
30.1	219640
30.11	210273
30.12	214240
30.13	202623
30.14	188060
30.15	182853
30.16	158543
30.17	158127
30.18	129207
30.19	128553
30.2	99850
30.21	94733.3
30.22	70280
30.23	62456.7
30.24	46880
30.25	37436.7
30.26	30623.3
30.27	22433.3
30.28	20400
30.29	14760
30.3	13840
30.31	10540
30.32	9963.33
30.33	8056.67
30.34	7283.33
30.35	6750
30.36	5553.33
30.37	5576.67
30.38	4623.33
30.39	4716.67
30.4	4013.33
30.41	3860
30.42	3473.33
30.43	3490
30.44	2983.33
30.45	2806.67
30.46	2706.67
30.47	2563.33
30.48	2380
30.49	2010
30.5	2160
30.51	1800
30.52	2066.67
30.53	1550
30.54	1636.67
30.55	1526.67
30.56	1500
30.57	1346.67
30.58	1296.67
30.59	1183.33
30.6	1220
30.61	1170
30.62	1043.33
30.63	1176.67
30.64	996.667
30.65	906.667
30.66	953.333
30.67	803.333
30.68	960
30.69	860
30.7	843.333
30.71	866.667
30.72	923.333
30.73	833.333
30.74	820
30.75	686.667
30.76	693.333
30.77	743.333
30.78	663.333
30.79	743.333
30.8	650
30.81	706.667
30.82	576.667
30.83	723.333
30.84	600
30.85	613.333
30.86	646.667
30.87	583.333
30.88	650
30.89	550
30.9	610
30.91	603.333
30.92	570
30.93	543.333
30.94	600
30.95	513.333
30.96	513.333
30.97	563.333
30.98	550
30.99	490
31	520
31.01	526.667
31.02	480
31.03	536.667
31.04	516.667
31.05	616.667
31.06	533.333
31.07	536.667
31.08	460
31.09	473.333
31.1	546.667
31.11	460
31.12	526.667
31.13	503.333
31.14	556.667
31.15	410
31.16	500
31.17	480
31.18	490
31.19	470
31.2	410
31.21	516.667
31.22	450
31.23	520
31.24	443.333
31.25	430
31.26	416.667
31.27	436.667
31.28	423.333
31.29	470
31.3	430
31.31	466.667
31.32	396.667
31.33	423.333
31.34	466.667
31.35	416.667
31.36	436.667
31.37	323.333
31.38	416.667
31.39	370
31.4	350
31.41	420
31.42	373.333
31.43	410
31.44	430
31.45	460
31.46	436.667
31.47	373.333
31.48	370
31.49	390
31.5	446.667
31.51	443.333
31.52	346.667
31.53	356.667
31.54	423.333
31.55	346.667
31.56	413.333
31.57	423.333
31.58	366.667
31.59	336.667
31.6	390
31.61	403.333
31.62	363.333
31.63	423.333
31.64	406.667
31.65	420
31.66	396.667
31.67	376.667
31.68	360
31.69	336.667
31.7	373.333
31.71	323.333
31.72	443.333
31.73	320
31.74	443.333
31.75	333.333
31.76	316.667
31.77	426.667
31.78	323.333
31.79	353.333
31.8	320
31.81	423.333
31.82	333.333
31.83	273.333
31.84	333.333
31.85	433.333
31.86	366.667
31.87	380
31.88	403.333
31.89	343.333
31.9	350
31.91	330
31.92	360
31.93	326.667
31.94	393.333
31.95	336.667
31.96	423.333
31.97	373.333
31.98	333.333
31.99	313.333
32	296.667
32.01	370
32.02	296.667
32.03	443.333
32.04	316.667
32.05	350
32.06	403.333
32.07	340
32.08	313.333
32.09	330
32.1	353.333
32.11	340
32.12	366.667
32.13	296.667
32.14	383.333
32.15	326.667
32.16	396.667
32.17	370
32.18	386.667
32.19	353.333
32.2	303.333
32.21	393.333
32.22	356.667
32.23	413.333
32.24	330
32.25	323.333
32.26	296.667
32.27	323.333
32.28	370
32.29	333.333
32.3	323.333
32.31	316.667
32.32	323.333
32.33	280
32.34	336.667
32.35	303.333
32.36	400
32.37	286.667
32.38	336.667
32.39	350
32.4	360
32.41	420
32.42	286.667
32.43	376.667
32.44	270
32.45	340
32.46	330
32.47	266.667
32.48	333.333
32.49	306.667
32.5	323.333
32.51	343.333
32.52	366.667
32.53	293.333
32.54	370
32.55	346.667
32.56	283.333
32.57	276.667
32.58	343.333
32.59	323.333
32.6	310
32.61	296.667
32.62	313.333
32.63	396.667
32.64	350
32.65	356.667
32.66	376.667
32.67	326.667
32.68	330
32.69	346.667
32.7	310
32.71	270
32.72	343.333
32.73	303.333
32.74	363.333
32.75	283.333
32.76	353.333
32.77	270
32.78	306.667
32.79	343.333
32.8	296.667
32.81	300
32.82	296.667
32.83	316.667
32.84	283.333
32.85	320
32.86	233.333
32.87	290
32.88	300
32.89	313.333
32.9	360
32.91	276.667
32.92	353.333
32.93	256.667
32.94	363.333
32.95	310
32.96	363.333
32.97	316.667
32.98	336.667
32.99	300
33	286.667
33.01	340
33.02	270
33.03	390
33.04	323.333
33.05	286.667
33.06	276.667
33.07	263.333
33.08	293.333
33.09	256.667
33.1	300
33.11	320
33.12	360
33.13	270
33.14	280
33.15	326.667
33.16	310
33.17	270
33.18	300
33.19	333.333
33.2	343.333
33.21	293.333
33.22	283.333
33.23	293.333
33.24	286.667
33.25	273.333
33.26	240
33.27	310
33.28	343.333
33.29	290
33.3	313.333
33.31	243.333
33.32	326.667
33.33	223.333
33.34	303.333
33.35	306.667
33.36	316.667
33.37	226.667
33.38	283.333
33.39	280
33.4	256.667
33.41	273.333
33.42	306.667
33.43	306.667
33.44	406.667
33.45	383.333
33.46	260
33.47	303.333
33.48	236.667
33.49	243.333
33.5	253.333
33.51	366.667
33.52	296.667
33.53	276.667
33.54	280
33.55	283.333
33.56	273.333
33.57	213.333
33.58	283.333
33.59	333.333
33.6	260
33.61	346.667
33.62	276.667
33.63	256.667
33.64	230
33.65	260
33.66	303.333
33.67	303.333
33.68	293.333
33.69	216.667
33.7	296.667
33.71	290
33.72	276.667
33.73	273.333
33.74	296.667
33.75	270
33.76	286.667
33.77	290
33.78	280
33.79	336.667
33.8	226.667
33.81	286.667
33.82	260
33.83	323.333
33.84	256.667
33.85	283.333
33.86	223.333
33.87	293.333
33.88	333.333
33.89	233.333
33.9	313.333
33.91	256.667
33.92	286.667
33.93	303.333
33.94	256.667
33.95	256.667
33.96	343.333
33.97	280
33.98	216.667
33.99	313.333
34	230
34.01	333.333
34.02	213.333
34.03	316.667
34.04	213.333
34.05	293.333
34.06	226.667
34.07	300
34.08	326.667
34.09	233.333
34.1	276.667
34.11	240
34.12	290
34.13	280
34.14	240
34.15	226.667
34.16	290
34.17	266.667
34.18	260
34.19	220
34.2	286.667
34.21	283.333
34.22	313.333
34.23	240
34.24	270
34.25	290
34.26	223.333
34.27	246.667
34.28	213.333
34.29	246.667
34.3	253.333
34.31	230
34.32	303.333
34.33	256.667
34.34	290
34.35	273.333
34.36	286.667
34.37	256.667
34.38	253.333
34.39	286.667
34.4	220
34.41	310
34.42	253.333
34.43	230
34.44	256.667
34.45	220
34.46	233.333
34.47	243.333
34.48	296.667
34.49	256.667
34.5	290
34.51	260
34.52	273.333
34.53	213.333
34.54	270
34.55	223.333
34.56	286.667
34.57	240
34.58	306.667
34.59	300
34.6	266.667
34.61	343.333
34.62	233.333
34.63	216.667
34.64	213.333
34.65	253.333
34.66	323.333
34.67	230
34.68	300
34.69	276.667
34.7	256.667
34.71	253.333
34.72	253.333
34.73	213.333
34.74	286.667
34.75	283.333
34.76	243.333
34.77	300
34.78	246.667
34.79	280
34.8	213.333
34.81	260
34.82	206.667
34.83	296.667
34.84	143.333
34.85	333.333
34.86	193.333
34.87	243.333
34.88	216.667
34.89	256.667
34.9	320
34.91	190
34.92	323.333
34.93	236.667
34.94	290
34.95	273.333
34.96	293.333
34.97	213.333
34.98	243.333
34.99	256.667
35	210
35.01	290
35.02	190
35.03	350
35.04	270
35.05	276.667
35.06	263.333
35.07	240
35.08	246.667
35.09	233.333
35.1	250
35.11	236.667
35.12	286.667
35.13	236.667
35.14	290
35.15	236.667
35.16	256.667
35.17	240
35.18	276.667
35.19	216.667
35.2	250
35.21	210
35.22	173.333
35.23	253.333
35.24	236.667
35.25	290
35.26	200
35.27	233.333
35.28	223.333
35.29	223.333
35.3	293.333
35.31	236.667
35.32	290
35.33	210
35.34	266.667
35.35	216.667
35.36	253.333
35.37	240
35.38	213.333
35.39	256.667
35.4	210
35.41	236.667
35.42	213.333
35.43	270
35.44	173.333
35.45	263.333
35.46	246.667
35.47	246.667
35.48	196.667
35.49	223.333
35.5	223.333
35.51	213.333
35.52	220
35.53	246.667
35.54	293.333
35.55	210
35.56	240
35.57	186.667
35.58	190
35.59	276.667
35.6	216.667
35.61	220
35.62	230
35.63	246.667
35.64	190
35.65	280
35.66	243.333
35.67	230
35.68	226.667
35.69	230
35.7	250
35.71	210
35.72	263.333
35.73	180
35.74	270
35.75	226.667
35.76	260
35.77	223.333
35.78	233.333
35.79	253.333
35.8	246.667
35.81	236.667
35.82	283.333
35.83	263.333
35.84	193.333
35.85	260
35.86	226.667
35.87	220
35.88	220
35.89	236.667
35.9	213.333
35.91	183.333
35.92	280
35.93	190
35.94	236.667
35.95	270
35.96	223.333
35.97	266.667
35.98	226.667
35.99	213.333
36	240
36.01	240
36.02	203.333
36.03	263.333
36.04	210
36.05	230
36.06	223.333
36.07	216.667
36.08	233.333
36.09	190
36.1	226.667
36.11	180
36.12	260
36.13	196.667
36.14	286.667
36.15	156.667
36.16	243.333
36.17	210
36.18	226.667
36.19	216.667
36.2	210
36.21	226.667
36.22	163.333
36.23	273.333
36.24	203.333
36.25	200
36.26	230
36.27	236.667
36.28	183.333
36.29	203.333
36.3	223.333
36.31	180
36.32	213.333
36.33	260
36.34	276.667
36.35	213.333
36.36	206.667
36.37	243.333
36.38	240
36.39	233.333
36.4	173.333
36.41	220
36.42	193.333
36.43	246.667
36.44	200
36.45	193.333
36.46	173.333
36.47	263.333
36.48	203.333
36.49	196.667
36.5	246.667
36.51	223.333
36.52	266.667
36.53	226.667
36.54	203.333
36.55	236.667
36.56	213.333
36.57	170
36.58	226.667
36.59	256.667
36.6	173.333
36.61	210
36.62	173.333
36.63	240
36.64	206.667
36.65	246.667
36.66	273.333
36.67	210
36.68	206.667
36.69	236.667
36.7	196.667
36.71	216.667
36.72	250
36.73	166.667
36.74	206.667
36.75	196.667
36.76	220
36.77	246.667
36.78	236.667
36.79	216.667
36.8	160
36.81	220
36.82	186.667
36.83	263.333
36.84	203.333
36.85	296.667
36.86	206.667
36.87	200
36.88	210
36.89	216.667
36.9	186.667
36.91	210
36.92	240
36.93	183.333
36.94	210
36.95	163.333
36.96	223.333
36.97	186.667
36.98	203.333
36.99	260
37	190
37.01	233.333
37.02	230
37.03	210
37.04	176.667
37.05	200
37.06	200
37.07	176.667
37.08	180
37.09	160
37.1	180
37.11	193.333
37.12	243.333
37.13	186.667
37.14	256.667
37.15	203.333
37.16	240
37.17	186.667
37.18	160
37.19	190
37.2	153.333
37.21	196.667
37.22	180
37.23	236.667
37.24	206.667
37.25	256.667
37.26	206.667
37.27	180
37.28	216.667
37.29	240
37.3	213.333
37.31	190
37.32	223.333
37.33	163.333
37.34	206.667
37.35	196.667
37.36	213.333
37.37	180
37.38	233.333
37.39	216.667
37.4	206.667
37.41	253.333
37.42	193.333
37.43	243.333
37.44	183.333
37.45	240
37.46	193.333
37.47	190
37.48	223.333
37.49	156.667
37.5	193.333
37.51	193.333
37.52	240
37.53	156.667
37.54	196.667
37.55	206.667
37.56	203.333
37.57	200
37.58	206.667
37.59	190
37.6	173.333
37.61	223.333
37.62	186.667
37.63	200
37.64	196.667
37.65	236.667
37.66	176.667
37.67	216.667
37.68	186.667
37.69	226.667
37.7	193.333
37.71	213.333
37.72	216.667
37.73	170
37.74	176.667
37.75	233.333
37.76	196.667
37.77	173.333
37.78	246.667
37.79	183.333
37.8	206.667
37.81	233.333
37.82	183.333
37.83	206.667
37.84	200
37.85	203.333
37.86	203.333
37.87	193.333
37.88	156.667
37.89	236.667
37.9	170
37.91	200
37.92	210
37.93	196.667
37.94	253.333
37.95	226.667
37.96	223.333
37.97	216.667
37.98	223.333
37.99	250
38	210
38.01	196.667
38.02	166.667
38.03	186.667
38.04	163.333
38.05	186.667
38.06	196.667
38.07	163.333
38.08	200
38.09	173.333
38.1	226.667
38.11	223.333
38.12	226.667
38.13	166.667
38.14	206.667
38.15	173.333
38.16	213.333
38.17	183.333
38.18	163.333
38.19	203.333
38.2	200
38.21	200
38.22	136.667
38.23	246.667
38.24	163.333
38.25	226.667
38.26	190
38.27	223.333
38.28	210
38.29	196.667
38.3	193.333
38.31	193.333
38.32	203.333
38.33	196.667
38.34	160
38.35	213.333
38.36	190
38.37	176.667
38.38	193.333
38.39	173.333
38.4	240
38.41	203.333
38.42	190
38.43	203.333
38.44	183.333
38.45	200
38.46	206.667
38.47	226.667
38.48	216.667
38.49	176.667
38.5	220
38.51	210
38.52	190
38.53	193.333
38.54	223.333
38.55	136.667
38.56	230
38.57	186.667
38.58	186.667
38.59	190
38.6	236.667
38.61	196.667
38.62	156.667
38.63	180
38.64	170
38.65	160
38.66	220
38.67	226.667
38.68	176.667
38.69	166.667
38.7	186.667
38.71	166.667
38.72	196.667
38.73	176.667
38.74	216.667
38.75	200
38.76	223.333
38.77	220
38.78	190
38.79	206.667
38.8	170
38.81	183.333
38.82	170
38.83	213.333
38.84	203.333
38.85	236.667
38.86	173.333
38.87	223.333
38.88	156.667
38.89	200
38.9	236.667
38.91	186.667
38.92	213.333
38.93	173.333
38.94	183.333
38.95	150
38.96	203.333
38.97	166.667
38.98	190
38.99	250
39	180
39.01	176.667
39.02	173.333
39.03	196.667
39.04	160
39.05	183.333
39.06	183.333
39.07	180
39.08	206.667
39.09	213.333
39.1	260
39.11	153.333
39.12	243.333
39.13	190
39.14	233.333
39.15	163.333
39.16	180
39.17	226.667
39.18	200
39.19	253.333
39.2	200
39.21	243.333
39.22	203.333
39.23	246.667
39.24	190
39.25	223.333
39.26	170
39.27	196.667
39.28	183.333
39.29	210
39.3	206.667
39.31	186.667
39.32	250
39.33	116.667
39.34	203.333
39.35	166.667
39.36	203.333
39.37	213.333
39.38	206.667
39.39	236.667
39.4	226.667
39.41	190
39.42	136.667
39.43	206.667
39.44	196.667
39.45	210
39.46	150
39.47	200
39.48	196.667
39.49	166.667
39.5	220
39.51	173.333
39.52	213.333
39.53	120
39.54	206.667
39.55	233.333
39.56	233.333
39.57	243.333
39.58	170
39.59	203.333
39.6	166.667
39.61	210
39.62	233.333
39.63	190
39.64	216.667
39.65	243.333
39.66	170
39.67	186.667
39.68	173.333
39.69	176.667
39.7	206.667
39.71	156.667
39.72	203.333
39.73	133.333
39.74	153.333
39.75	163.333
39.76	183.333
39.77	186.667
39.78	166.667
39.79	220
39.8	160
39.81	153.333
39.82	200
39.83	216.667
39.84	193.333
[truncated: 4,016 more rows]

## Sheet: 1T
Transmission spectra 1T
Wavelength (µm)	Transmission
2.00033	0.98431
2.0011	0.98404
2.00187	0.98423
2.00265	0.98445
2.00342	0.98418
2.0042	0.98414
2.00497	0.98446
2.00575	0.98433
2.00652	0.98406
2.0073	0.9843
2.00808	0.98439
2.00885	0.98399
2.00963	0.98397
2.01041	0.98429
2.01119	0.98427
2.01197	0.9843
2.01275	0.98462
2.01354	0.98459
2.01432	0.98444
2.0151	0.98472
2.01588	0.98485
2.01667	0.98451
2.01745	0.98442
2.01824	0.98456
2.01902	0.98437
2.01981	0.98432
2.0206	0.98471
2.02139	0.98477
2.02217	0.98451
2.02296	0.98458
2.02375	0.98465
2.02454	0.98444
2.02533	0.98451
2.02613	0.98476
2.02692	0.98459
2.02771	0.98435
2.0285	0.98452
2.0293	0.9845
2.03009	0.9842
2.03089	0.98432
2.03168	0.98458
2.03248	0.98442
2.03328	0.98439
2.03407	0.98469
2.03487	0.98461
2.03567	0.98436
2.03647	0.98453
2.03727	0.98462
2.03807	0.98445
2.03887	0.98466
2.03968	0.985
2.04048	0.98479
2.04128	0.98452
2.04209	0.98466
2.04289	0.98466
2.0437	0.98449
2.0445	0.98461
2.04531	0.98469
2.04611	0.98452
2.04692	0.98462
2.04773	0.9849
2.04854	0.98483
2.04935	0.98476
2.05016	0.98496
2.05097	0.9849
2.05178	0.98471
2.05259	0.98501
2.05341	0.98524
2.05422	0.98489
2.05504	0.98468
2.05585	0.98492
2.05667	0.98494
2.05748	0.98484
2.0583	0.9851
2.05912	0.9853
2.05993	0.9852
2.06075	0.98524
2.06157	0.98526
2.06239	0.985
2.06321	0.98495
2.06403	0.98512
2.06486	0.98497
2.06568	0.98478
2.0665	0.98499
2.06733	0.98508
2.06815	0.98494
2.06898	0.98512
2.0698	0.98537
2.07063	0.98518
2.07146	0.98503
2.07228	0.9852
2.07311	0.98514
2.07394	0.98493
2.07477	0.98508
2.0756	0.98524
2.07643	0.98507
2.07727	0.98503
2.0781	0.98515
2.07893	0.98504
2.07977	0.98496
2.0806	0.9851
2.08144	0.98507
2.08227	0.985
2.08311	0.98524
2.08394	0.98537
2.08478	0.9852
2.08562	0.98526
2.08646	0.98546
2.0873	0.98532
2.08814	0.98515
2.08898	0.98525
2.08982	0.98524
2.09067	0.98521
2.09151	0.98549
2.09235	0.98566
2.0932	0.98543
2.09404	0.98529
2.09489	0.98539
2.09574	0.98526
2.09658	0.98505
2.09743	0.98519
2.09828	0.98538
2.09913	0.98535
2.09998	0.98541
2.10083	0.98548
2.10168	0.98536
2.10254	0.98536
2.10339	0.98556
2.10424	0.98552
2.1051	0.98533
2.10595	0.98537
2.10681	0.98538
2.10766	0.98524
2.10852	0.98526
2.10938	0.98533
2.11024	0.9853
2.1111	0.98539
2.11196	0.98558
2.11282	0.98555
2.11368	0.98547
2.11454	0.98559
2.1154	0.98562
2.11627	0.98546
2.11713	0.98547
2.118	0.98562
2.11886	0.98564
2.11973	0.98565
2.12059	0.98566
2.12146	0.98547
2.12233	0.98531
2.1232	0.98545
2.12407	0.98557
2.12494	0.98548
2.12581	0.9855
2.12668	0.98562
2.12756	0.98559
2.12843	0.98562
2.1293	0.9857
2.13018	0.9856
2.13105	0.98549
2.13193	0.98556
2.13281	0.98563
2.13369	0.98561
2.13456	0.98563
2.13544	0.98567
2.13632	0.98559
2.1372	0.98557
2.13808	0.98571
2.13897	0.98579
2.13985	0.98578
2.14073	0.98584
2.14162	0.98592
2.1425	0.98592
2.14339	0.98592
2.14427	0.98588
2.14516	0.98571
2.14605	0.98563
2.14694	0.98572
2.14783	0.98575
2.14872	0.98572
2.14961	0.98577
2.1505	0.98581
2.15139	0.98579
2.15229	0.98583
2.15318	0.98589
2.15407	0.98586
2.15497	0.98587
2.15586	0.9859
2.15676	0.98582
2.15766	0.98576
2.15856	0.98584
2.15946	0.9859
2.16036	0.98584
2.16126	0.98583
2.16216	0.98592
2.16306	0.986
2.16396	0.98603
2.16487	0.98598
2.16577	0.98584
2.16668	0.9858
2.16758	0.98593
2.16849	0.98605
2.1694	0.98606
2.1703	0.98606
2.17121	0.98604
2.17212	0.98593
2.17303	0.98587
2.17394	0.9859
2.17486	0.98591
2.17577	0.98595
2.17668	0.98602
2.1776	0.98607
2.17851	0.9861
2.17943	0.98614
2.18034	0.98614
2.18126	0.98607
2.18218	0.98601
2.1831	0.98599
2.18402	0.98598
2.18494	0.98602
2.18586	0.98614
2.18678	0.98616
2.1877	0.98607
2.18863	0.98604
2.18955	0.98602
2.19048	0.986
2.1914	0.98603
2.19233	0.98607
2.19325	0.98601
2.19418	0.98596
2.19511	0.98607
2.19604	0.98619
2.19697	0.98616
2.1979	0.98616
2.19884	0.98626
2.19977	0.98628
2.2007	0.98624
2.20164	0.98619
2.20257	0.98614
2.20351	0.98607
2.20445	0.986
2.20538	0.98595
2.20632	0.98598
2.20726	0.98608
2.2082	0.98612
2.20914	0.98608
2.21008	0.98615
2.21103	0.9863
2.21197	0.98629
2.21291	0.98618
2.21386	0.98619
2.2148	0.98629
2.21575	0.98633
2.2167	0.9863
2.21765	0.98624
2.21859	0.9862
2.21954	0.98624
2.22049	0.98631
2.22145	0.98634
2.2224	0.98636
2.22335	0.98644
2.2243	0.98649
2.22526	0.98646
2.22621	0.98642
2.22717	0.98642
2.22813	0.98645
2.22909	0.98646
2.23005	0.98641
2.231	0.98634
2.23196	0.98633
2.23293	0.98634
2.23389	0.98629
2.23485	0.98629
2.23581	0.98641
2.23678	0.98651
2.23774	0.98648
2.23871	0.9864
2.23968	0.98637
2.24065	0.98642
2.24161	0.98649
2.24258	0.98649
2.24355	0.98645
2.24453	0.98643
2.2455	0.98642
2.24647	0.9864
2.24744	0.98636
2.24842	0.98638
2.24939	0.98647
2.25037	0.98652
2.25135	0.98654
2.25233	0.9866
2.2533	0.98662
2.25428	0.98658
2.25527	0.98656
2.25625	0.98661
2.25723	0.98665
2.25821	0.98664
2.2592	0.9866
2.26018	0.98662
2.26117	0.98664
2.26215	0.98662
2.26314	0.9866
2.26413	0.9866
2.26512	0.9866
2.26611	0.9866
2.2671	0.98665
2.26809	0.9867
2.26908	0.98668
2.27008	0.98665
2.27107	0.98668
2.27207	0.98673
2.27306	0.98669
2.27406	0.9866
2.27506	0.98652
2.27606	0.98651
2.27706	0.98651
2.27806	0.98654
2.27906	0.98661
2.28006	0.9867
2.28106	0.98676
2.28207	0.98678
2.28307	0.98681
2.28408	0.98683
2.28508	0.98679
2.28609	0.9867
2.2871	0.98666
2.28811	0.98669
2.28912	0.98671
2.29013	0.98674
2.29114	0.98682
2.29216	0.98686
2.29317	0.98679
2.29418	0.98671
2.2952	0.9867
2.29622	0.98674
2.29723	0.98678
2.29825	0.98679
2.29927	0.98676
2.30029	0.98675
2.30131	0.98683
2.30233	0.98696
2.30336	0.98702
2.30438	0.98698
2.3054	0.9869
2.30643	0.98687
2.30746	0.9869
2.30848	0.98692
2.30951	0.98691
2.31054	0.9869
2.31157	0.98689
2.3126	0.98687
2.31363	0.98689
2.31467	0.98693
2.3157	0.98696
2.31674	0.98696
2.31777	0.98692
2.31881	0.98687
2.31985	0.98683
2.32088	0.98681
2.32192	0.98684
2.32296	0.98693
2.324	0.98703
2.32505	0.98709
2.32609	0.98708
2.32713	0.98705
2.32818	0.98704
2.32922	0.98701
2.33027	0.98698
2.33132	0.98703
2.33237	0.98713
2.33342	0.98714
2.33447	0.98705
2.33552	0.98699
2.33657	0.987
2.33763	0.98706
2.33868	0.98709
2.33974	0.98706
2.34079	0.98704
2.34185	0.98706
2.34291	0.9871
2.34397	0.98714
2.34503	0.98717
2.34609	0.98717
2.34715	0.98712
2.34821	0.98712
2.34928	0.98716
2.35034	0.98716
2.35141	0.98715
2.35247	0.98718
2.35354	0.98725
2.35461	0.9873
2.35568	0.98726
2.35675	0.98716
2.35782	0.98712
2.3589	0.98718
2.35997	0.98724
2.36104	0.98723
2.36212	0.98725
2.3632	0.98728
2.36427	0.98727
2.36535	0.9872
2.36643	0.98713
2.36751	0.98713
2.3686	0.9872
2.36968	0.98729
2.37076	0.98732
2.37185	0.98727
2.37293	0.98721
2.37402	0.98722
2.37511	0.98724
2.37619	0.98725
2.37728	0.98728
2.37837	0.9873
2.37947	0.98729
2.38056	0.98729
2.38165	0.98728
2.38275	0.98726
2.38384	0.98729
2.38494	0.9873
2.38604	0.98727
2.38713	0.98728
2.38823	0.98739
2.38933	0.98751
2.39044	0.98754
2.39154	0.9875
2.39264	0.98747
2.39375	0.98745
2.39485	0.98742
2.39596	0.98734
2.39707	0.9873
2.39818	0.98737
2.39928	0.98749
2.4004	0.98755
2.40151	0.98754
2.40262	0.9875
2.40373	0.98746
2.40485	0.98742
2.40597	0.98743
2.40708	0.98747
2.4082	0.98749
2.40932	0.98749
2.41044	0.98752
2.41156	0.98756
2.41268	0.98755
2.41381	0.98749
2.41493	0.98747
2.41606	0.9875
2.41718	0.98751
2.41831	0.98748
2.41944	0.98747
2.42057	0.98749
2.4217	0.98752
2.42283	0.98754
2.42396	0.98755
2.4251	0.98752
2.42623	0.9875
2.42737	0.98755
2.4285	0.98761
2.42964	0.98762
2.43078	0.98762
2.43192	0.98759
2.43306	0.98751
2.4342	0.98744
2.43535	0.98746
2.43649	0.98756
2.43764	0.98761
2.43878	0.98762
2.43993	0.98765
2.44108	0.98768
2.44223	0.98768
2.44338	0.98765
2.44453	0.98766
2.44569	0.98769
2.44684	0.9877
2.448	0.98767
2.44915	0.98763
2.45031	0.9876
2.45147	0.98761
2.45263	0.98767
2.45379	0.98774
2.45495	0.98778
2.45611	0.98777
2.45728	0.98773
2.45844	0.98769
2.45961	0.9877
2.46078	0.98774
2.46194	0.98775
2.46311	0.98775
2.46428	0.98772
2.46546	0.98767
2.46663	0.98766
2.4678	0.98771
2.46898	0.98778
2.47015	0.98782
2.47133	0.98782
2.47251	0.9878
2.47369	0.98779
2.47487	0.98775
2.47605	0.9877
2.47724	0.98769
2.47842	0.98773
2.47961	0.98776
2.48079	0.98776
2.48198	0.98777
2.48317	0.98781
2.48436	0.98786
2.48555	0.9879
2.48674	0.98792
2.48793	0.98793
2.48913	0.98792
2.49032	0.98789
2.49152	0.98784
2.49272	0.98779
2.49392	0.98777
2.49512	0.98778
2.49632	0.98782
2.49752	0.98788
2.49873	0.98792
2.49993	0.98795
2.50114	0.98796
2.50234	0.98795
2.50355	0.98793
2.50476	0.9879
2.50597	0.98788
2.50718	0.9879
2.5084	0.98792
2.50961	0.98788
2.51083	0.98782
2.51204	0.98781
2.51326	0.98788
2.51448	0.98796
2.5157	0.98799
2.51692	0.98799
2.51814	0.98802
2.51937	0.98801
2.52059	0.98797
2.52182	0.98794
2.52304	0.98794
2.52427	0.98793
2.5255	0.98794
2.52673	0.98799
2.52796	0.98806
2.5292	0.98808
2.53043	0.98804
2.53167	0.988
2.5329	0.988
2.53414	0.98799
2.53538	0.98798
2.53662	0.988
2.53786	0.98804
2.53911	0.98808
2.54035	0.98807
2.5416	0.98802
2.54284	0.98795
2.54409	0.9879
2.54534	0.9879
2.54659	0.98794
2.54784	0.98796
2.54909	0.98799
2.55035	0.98803
2.5516	0.98806
2.55286	0.98808
2.55412	0.9881
2.55537	0.98808
2.55663	0.98803
2.5579	0.98802
2.55916	0.98798
2.56042	0.98789
2.56169	0.98784
2.56295	0.98787
2.56422	0.98795
2.56549	0.98803
2.56676	0.98804
2.56803	0.98797
2.5693	0.98792
2.57058	0.98797
2.57185	0.98797
2.57313	0.9879
2.57441	0.98791
2.57569	0.98794
2.57697	0.98794
2.57825	0.988
2.57953	0.98802
2.58081	0.98797
2.5821	0.98789
2.58339	0.98783
2.58467	0.98785
2.58596	0.98788
2.58725	0.98788
2.58854	0.98793
2.58984	0.98802
2.59113	0.98807
2.59243	0.98791
2.59372	0.9876
2.59502	0.9875
2.59632	0.98776
2.59762	0.98805
2.59892	0.98818
2.60023	0.98819
2.60153	0.98811
2.60284	0.98798
2.60415	0.98788
2.60545	0.9879
2.60676	0.98802
2.60808	0.9881
2.60939	0.98809
2.6107	0.98811
2.61202	0.98819
2.61333	0.98824
2.61465	0.98813
2.61597	0.98794
2.61729	0.98791
2.61861	0.98793
2.61994	0.9879
2.62126	0.988
2.62259	0.98818
2.62391	0.98823
2.62524	0.98815
2.62657	0.98809
2.6279	0.98811
2.62924	0.98806
2.63057	0.98799
2.63191	0.98808
2.63324	0.98821
2.63458	0.9883
2.63592	0.98837
2.63726	0.9884
2.6386	0.98839
2.63995	0.98834
2.64129	0.98833
2.64264	0.98834
2.64399	0.98833
2.64533	0.98834
2.64668	0.98841
2.64804	0.98848
2.64939	0.98846
2.65074	0.98838
2.6521	0.9883
2.65346	0.98829
2.65482	0.98833
2.65618	0.98836
2.65754	0.98834
2.6589	0.98828
2.66026	0.98825
2.66163	0.98825
2.663	0.9882
2.66437	0.98802
2.66574	0.98787
2.66711	0.9879
2.66848	0.98789
2.66985	0.98782
2.67123	0.98798
2.67261	0.98828
2.67398	0.98834
2.67536	0.98821
2.67674	0.98814
2.67813	0.98822
2.67951	0.98836
2.6809	0.98847
2.68228	0.98846
2.68367	0.98843
2.68506	0.98846
2.68645	0.98851
2.68785	0.98857
2.68924	0.9886
2.69064	0.98858
2.69203	0.98848
2.69343	0.98838
2.69483	0.9884
2.69623	0.98854
2.69764	0.98866
2.69904	0.98868
2.70045	0.98866
2.70185	0.9887
2.70326	0.98877
2.70467	0.98882
2.70608	0.98882
2.7075	0.98875
2.70891	0.9886
2.71033	0.98854
2.71174	0.98869
2.71316	0.98894
2.71458	0.98908
2.71601	0.98912
2.71743	0.98908
2.71885	0.98889
2.72028	0.98874
2.72171	0.98877
2.72314	0.98886
2.72457	0.98895
2.726	0.9891
2.72744	0.98924
2.72887	0.9893
2.73031	0.98932
2.73175	0.98931
2.73319	0.98928
2.73463	0.98928
2.73607	0.98935
2.73752	0.98934
2.73896	0.98922
2.74041	0.9892
2.74186	0.98936
2.74331	0.98957
2.74476	0.98966
2.74622	0.98966
2.74767	0.98969
2.74913	0.98976
2.75059	0.9898
2.75205	0.9898
2.75351	0.98969
2.75497	0.98957
2.75644	0.98964
2.7579	0.98984
2.75937	0.98994
2.76084	0.98993
2.76231	0.9899
2.76378	0.98989
2.76526	0.9899
2.76673	0.98992
2.76821	0.98991
2.76969	0.98989
2.77117	0.98991
2.77265	0.98999
2.77413	0.99006
2.77562	0.99007
2.7771	0.99004
2.77859	0.99004
2.78008	0.99006
2.78157	0.99009
2.78307	0.99016
2.78456	0.99019
2.78606	0.99014
2.78756	0.9901
2.78906	0.99014
2.79056	0.99016
2.79206	0.99012
2.79356	0.99012
2.79507	0.99021
2.79658	0.9903
2.79809	0.99033
2.7996	0.99027
2.80111	0.99015
2.80262	0.99007
2.80414	0.99013
2.80566	0.99025
2.80718	0.99028
2.8087	0.99027
2.81022	0.99028
2.81174	0.99028
2.81327	0.99024
2.8148	0.99027
2.81633	0.99032
2.81786	0.99027
2.81939	0.9902
2.82092	0.99022
2.82246	0.99031
2.82399	0.99038
2.82553	0.99036
2.82707	0.99029
2.82862	0.99023
2.83016	0.9902
2.83171	0.99019
2.83325	0.99018
2.8348	0.99016
2.83635	0.99014
2.83791	0.99018
2.83946	0.99025
2.84102	0.99027
2.84257	0.99023
2.84413	0.99021
2.84569	0.99022
2.84726	0.99024
2.84882	0.99024
2.85039	0.99022
2.85196	0.99019
2.85352	0.9902
2.8551	0.9902
2.85667	0.99018
2.85824	0.99013
2.85982	0.99009
2.8614	0.99006
2.86298	0.99008
2.86456	0.99012
2.86614	0.99014
2.86773	0.99015
2.86932	0.99015
2.87091	0.99014
2.8725	0.99015
2.87409	0.99019
2.87568	0.99019
2.87728	0.99013
2.87888	0.99012
2.88047	0.99014
2.88208	0.99012
2.88368	0.99009
2.88528	0.9901
2.88689	0.99014
2.8885	0.99019
2.89011	0.99017
2.89172	0.99009
2.89333	0.99004
2.89495	0.99006
2.89657	0.99011
2.89819	0.99014
2.89981	0.99014
2.90143	0.99011
2.90305	0.9901
2.90468	0.99011
2.90631	0.9901
2.90794	0.99007
2.90957	0.99006
2.9112	0.99005
2.91284	0.99006
2.91448	0.9901
2.91612	0.99013
2.91776	0.99011
2.9194	0.99009
2.92104	0.9901
2.92269	0.99008
2.92434	0.99001
2.92599	0.98997
2.92764	0.99
2.9293	0.99005
2.93095	0.99009
2.93261	0.99011
2.93427	0.9901
2.93593	0.99005
2.93759	0.99002
2.93926	0.99003
2.94093	0.99006
2.9426	0.99007
2.94427	0.99005
2.94594	0.99001
2.94761	0.98999
2.94929	0.98999
2.95097	0.99001
2.95265	0.99006
2.95433	0.99009
2.95602	0.99006
2.9577	0.98999
2.95939	0.98995
2.96108	0.98999
2.96277	0.99006
2.96447	0.99009
2.96616	0.99005
2.96786	0.98997
2.96956	0.98993
2.97126	0.98994
2.97297	0.98996
2.97467	0.98994
2.97638	0.98992
2.97809	0.98992
2.9798	0.98992
2.98152	0.98994
2.98323	0.98993
2.98495	0.9899
2.98667	0.98989
2.98839	0.98996
2.99011	0.99006
2.99184	0.99012
2.99357	0.99013
2.99529	0.99011
2.99703	0.99009
2.99876	0.99007
3.00049	0.99006
3.00223	0.99005
3.00397	0.99003
3.00571	0.99
3.00746	0.98999
3.0092	0.99004
3.01095	0.99009
3.0127	0.99008
3.01445	0.99006
3.0162	0.99011
3.01796	0.99015
3.01972	0.99012
3.02148	0.99009
3.02324	0.99012
3.025	0.99017
3.02677	0.99016
3.02854	0.9901
3.03031	0.99003
3.03208	0.98999
3.03385	0.99001
3.03563	0.99008
3.03741	0.99015
3.03919	0.99014
3.04097	0.99007
3.04276	0.99002
3.04454	0.99003
3.04633	0.99006
3.04812	0.99007
3.04991	0.99005
3.05171	0.99002
3.05351	0.98998
3.05531	0.98996
3.05711	0.99
3.05891	0.99004
3.06072	0.99003
3.06252	0.99001
3.06433	0.99001
3.06615	0.98997
3.06796	0.9899
3.06978	0.98988
3.0716	0.98989
3.07342	0.98989
3.07524	0.98986
3.07707	0.98986
3.07889	0.98987
3.08072	0.98985
3.08255	0.98984
3.08439	0.98984
3.08622	0.98982
3.08806	0.98981
3.0899	0.98983
3.09174	0.98984
3.09359	0.98981
3.09544	0.98976
3.09728	0.98972
3.09914	0.98969
3.10099	0.9897
3.10285	0.98976
3.1047	0.98982
3.10656	0.98983
3.10843	0.9898
3.11029	0.98977
3.11216	0.9898
3.11403	0.98988
3.1159	0.9899
3.11777	0.9899
3.11965	0.98991
3.12153	0.98995
3.12341	0.99
3.12529	0.99001
3.12717	0.99
3.12906	0.99001
3.13095	0.99003
3.13284	0.99006
3.13474	0.9901
3.13663	0.99013
3.13853	0.99015
3.14043	0.99017
3.14234	0.99016
3.14424	0.99017
3.14615	0.99021
3.14806	0.99025
3.14997	0.99024
3.15189	0.9902
3.1538	0.99016
3.15572	0.99012
3.15765	0.9901
3.15957	0.9901
3.1615	0.9901
3.16343	0.99009
3.16536	0.99008
3.16729	0.99006
3.16923	0.99004
3.17116	0.99002
3.17311	0.98999
3.17505	0.98997
3.17699	0.98998
3.17894	0.99
3.18089	0.99002
3.18285	0.99005
3.1848	0.99005
3.18676	0.99004
3.18872	0.99005
3.19068	0.99005
3.19264	0.99003
3.19461	0.98996
3.19658	0.98991
3.19855	0.98992
3.20053	0.98996
3.2025	0.99
3.20448	0.99002
3.20647	0.99002
3.20845	0.99002
3.21044	0.99004
3.21243	0.99007
3.21442	0.99008
3.21641	0.99005
3.21841	0.99004
3.22041	0.99007
3.22241	0.99009
3.22441	0.9901
3.22642	0.9901
3.22843	0.99009
3.23044	0.99006
3.23245	0.99006
3.23447	0.99007
3.23649	0.99009
3.23851	0.99011
3.24053	0.99014
3.24256	0.99015
3.24459	0.99015
3.24662	0.99014
3.24866	0.99011
3.25069	0.99007
3.25273	0.99006
3.25477	0.99007
3.25682	0.99008
3.25887	0.99006
3.26091	0.99003
3.26297	0.99
3.26502	0.99001
3.26708	0.99003
3.26914	0.99004
3.2712	0.99005
3.27327	0.99004
3.27533	0.99003
3.2774	0.99004
3.27948	0.99005
3.28155	0.99005
3.28363	0.99
3.28571	0.98995
3.2878	0.98996
3.28988	0.99002
3.29197	0.99003
3.29406	0.99
3.29616	0.98997
3.29825	0.98998
3.30035	0.98998
3.30246	0.98996
3.30456	0.98994
3.30667	0.98995
3.30878	0.99
3.31089	0.99004
3.31301	0.99004
3.31512	0.99001
3.31725	0.99
3.31937	0.98999
3.3215	0.98998
3.32362	0.98998
3.32576	0.98996
3.32789	0.98995
3.33003	0.98996
3.33217	0.98996
3.33431	0.98995
3.33646	0.98995
3.33861	0.98994
3.34076	0.98995
3.34291	0.99
3.34507	0.99001
3.34723	0.98995
3.34939	0.98992
3.35155	0.98995
3.35372	0.98994
3.35589	0.98987
3.35807	0.98982
3.36024	0.98977
3.36242	0.98972
3.3646	0.98972
3.36679	0.98974
3.36898	0.98976
3.37117	0.98975
3.37336	0.98972
3.37556	0.98967
3.37776	0.98963
3.37996	0.98964
3.38216	0.98966
3.38437	0.9897
3.38658	0.98975
3.38879	0.98975
3.39101	0.98971
3.39323	0.98968
3.39545	0.98969
3.39768	0.98969
3.3999	0.98965
3.40214	0.9896
3.40437	0.98959
3.40661	0.98962
3.40885	0.98962
3.41109	0.98959
3.41333	0.98955
3.41558	0.98949
3.41783	0.98944
3.42009	0.98939
3.42235	0.98929
3.42461	0.98915
3.42687	0.98911
3.42914	0.98916
3.43141	0.98927
3.43368	0.98941
3.43595	0.98952
3.43823	0.98959
3.44051	0.98964
3.4428	0.98968
3.44509	0.98972
3.44738	0.98975
3.44967	0.98976
3.45197	0.98975
3.45427	0.98974
3.45657	0.98974
3.45888	0.98974
3.46118	0.98971
3.4635	0.9897
3.46581	0.98971
3.46813	0.98975
3.47045	0.98978
3.47278	0.98979
3.4751	0.98978
3.47743	0.98977
3.47977	0.98977
3.48211	0.98977
3.48445	0.98975
3.48679	0.98973
3.48914	0.98973
3.49148	0.98975
3.49384	0.98978
3.49619	0.9898
3.49855	0.98979
3.50091	0.98975
3.50328	0.98967
3.50565	0.98959
3.50802	0.98955
3.5104	0.98959
3.51277	0.98965
3.51516	0.9897
3.51754	0.98974
3.51993	0.98977
3.52232	0.9898
3.52471	0.98985
3.52711	0.98991
3.52951	0.98996
3.53192	0.98998
3.53432	0.98998
3.53674	0.98996
3.53915	0.98997
3.54157	0.98998
3.54399	0.98996
3.54641	0.98992
3.54884	0.9899
3.55127	0.9899
3.5537	0.98991
3.55614	0.98992
3.55858	0.98995
3.56103	0.98998
3.56347	0.98997
3.56592	0.98994
3.56838	0.98993
3.57084	0.98993
3.5733	0.98995
3.57576	0.98998
3.57823	0.99
3.5807	0.99
3.58318	0.99
3.58565	0.99001
3.58813	0.99002
3.59062	0.99004
3.59311	0.99006
3.5956	0.99006
3.59809	0.99007
3.60059	0.99007
3.6031	0.99006
3.6056	0.99005
3.60811	0.99004
3.61062	0.99006
3.61314	0.99011
3.61566	0.99013
3.61818	0.99009
3.62071	0.99005
3.62324	0.99005
3.62577	0.9901
3.62831	0.99014
3.63085	0.99016
3.6334	0.99017
3.63594	0.99018
3.63849	0.99021
3.64105	0.99022
3.64361	0.99017
3.64617	0.99014
3.64874	0.99013
3.65131	0.99012
3.65388	0.99013
3.65646	0.99015
3.65904	0.99015
3.66162	0.99016
3.66421	0.99019
3.6668	0.99019
3.66939	0.99021
3.67199	0.99026
3.6746	0.99032
3.6772	0.99033
3.67981	0.9903
3.68243	0.99026
3.68504	0.99025
3.68766	0.99025
3.69029	0.99027
3.69292	0.9903
3.69555	0.99032
3.69818	0.99034
3.70082	0.99034
3.70347	0.99036
3.70611	0.99037
3.70877	0.99036
3.71142	0.99034
3.71408	0.99034
3.71674	0.99035
3.71941	0.99036
3.72208	0.99038
3.72475	0.9904
3.72743	0.99042
3.73011	0.99045
3.7328	0.99046
3.73549	0.99047
3.73818	0.99046
3.74088	0.99043
3.74358	0.99043
3.74628	0.99044
3.74899	0.99046
3.7517	0.99048
3.75442	0.9905
3.75714	0.99051
3.75987	0.9905
3.76259	0.9905
3.76533	0.99055
3.76806	0.99061
3.7708	0.99066
3.77355	0.99069
3.7763	0.9907
3.77905	0.99066
3.78181	0.99063
3.78457	0.99061
3.78733	0.99063
3.7901	0.99064
3.79287	0.99065
3.79565	0.99067
3.79843	0.99071
3.80121	0.99075
3.804	0.99077
3.80679	0.99077
3.80959	0.99077
3.81239	0.99082
3.8152	0.99088
3.81801	0.9909
3.82082	0.9909
3.82364	0.99089
3.82646	0.99088
3.82929	0.99089
3.83212	0.9909
3.83495	0.9909
3.83779	0.99091
3.84063	0.99092
3.84348	0.99093
3.84633	0.99092
3.84919	0.99089
3.85205	0.99089
3.85491	0.99094
3.85778	0.99101
3.86065	0.99106
3.86353	0.99108
3.86641	0.99106
3.86929	0.99103
3.87218	0.99103
3.87508	0.99106
3.87798	0.99107
3.88088	0.99109
3.88379	0.99111
3.8867	0.99112
3.88961	0.99113
3.89253	0.99116
3.89546	0.99122
3.89839	0.99127
3.90132	0.99128
3.90426	0.99127
3.9072	0.99124
3.91015	0.99121
3.9131	0.9912
3.91605	0.99123
3.91901	0.99127
3.92198	0.99129
3.92495	0.9913
3.92792	0.99131
3.9309	0.99131
3.93388	0.99131
3.93687	0.99131
3.93986	0.99133
3.94286	0.99136
3.94586	0.99136
3.94886	0.99136
3.95187	0.99136
3.95489	0.99136
3.9579	0.99139
3.96093	0.99143
3.96396	0.99146
3.96699	0.99148
3.97003	0.99149
3.97307	0.99149
3.97612	0.99149
3.97917	0.99149
3.98222	0.99147
3.98528	0.99145
3.98835	0.99146
3.99142	0.99147
3.9945	0.99147
3.99757	0.99147
4.00066	0.99145
4.00375	0.99144
4.00684	0.99146
4.00994	0.99148
4.01305	0.99148
4.01615	0.99149
4.01927	0.99152
4.02239	0.99156
4.02551	0.99157
4.02864	0.99155
4.03177	0.99155
4.03491	0.99157
4.03805	0.99155
4.0412	0.99153
4.04435	0.99156
4.04751	0.9916
4.05067	0.9916
4.05383	0.99157
4.05701	0.99155
4.06018	0.99157
4.06337	0.9916
4.06655	0.99158
4.06974	0.99154
4.07294	0.99154
4.07614	0.99156
4.07935	0.99154
4.08256	0.9915
4.08578	0.99147
4.089	0.99146
4.09223	0.99147
4.09546	0.99149
4.0987	0.99152
4.10194	0.99155
4.10519	0.99156
4.10844	0.99156
4.1117	0.99154
4.11496	0.99152
4.11823	0.99149
4.12151	0.99149
4.12478	0.99152
4.12807	0.99154
4.13136	0.99154
4.13465	0.99155
4.13795	0.99156
4.14126	0.99157
4.14457	0.99158
4.14788	0.99158
4.1512	0.99158
4.15453	0.99157
4.15786	0.99156
4.1612	0.99157
4.16454	0.99158
4.16789	0.99156
4.17124	0.99152
4.1746	0.99151
4.17797	0.99156
4.18133	0.9916
4.18471	0.99159
4.18809	0.99157
4.19148	0.99155
4.19487	0.99152
4.19826	0.99148
4.20167	0.99145
4.20507	0.99144
4.20849	0.99146
4.2119	0.99147
4.21533	0.99145
4.21876	0.99141
4.22219	0.99137
4.22564	0.99134
4.22908	0.99133
4.23253	0.99134
4.23599	0.99136
4.23946	0.99139
4.24293	0.99143
4.2464	0.99147
4.24988	0.99152
4.25337	0.99158
4.25686	0.99166
4.26036	0.99173
4.26386	0.99173
4.26737	0.99173
4.27089	0.99172
4.27441	0.99169
4.27793	0.99166
4.28147	0.99166
4.285	0.99168
4.28855	0.99172
4.2921	0.99176
4.29565	0.99177
4.29922	0.99176
4.30278	0.99176
4.30636	0.99178
4.30994	0.99183
4.31352	0.9919
4.31711	0.99196
4.32071	0.99199
4.32432	0.99202
4.32793	0.99209
4.33154	0.99217
4.33516	0.9922
4.33879	0.9922
4.34242	0.99224
4.34606	0.99232
4.34971	0.99236
4.35336	0.99232
4.35702	0.99229
4.36069	0.99232
4.36436	0.99238
4.36803	0.99241
4.37172	0.99242
4.3754	0.99248
4.3791	0.99256
4.3828	0.9926
4.38651	0.9926
4.39022	0.9926
4.39394	0.99261
4.39767	0.99265
4.4014	0.99272
4.40514	0.99276
4.40889	0.99275
4.41264	0.99277
4.4164	0.99282
4.42017	0.99284
4.42394	0.99282
4.42772	0.99282
4.4315	0.99286
4.43529	0.99295
4.43909	0.99305
4.44289	0.99312
4.4467	0.99316
4.45052	0.9932
4.45434	0.99318
4.45817	0.99316
4.46201	0.99317
4.46585	0.99317
4.4697	0.99315
4.47356	0.9932
4.47742	0.99328
4.48129	0.99332
4.48517	0.99333
4.48905	0.99339
4.49294	0.99343
4.49684	0.99345
4.50074	0.99349

## Sheet: 2T
Transmission spectra 2T
Wavelength (µm)	Transmission
2.00033	0.94868
2.0011	0.94854
2.00187	0.9486
2.00265	0.94883
2.00342	0.94874
2.0042	0.94867
2.00497	0.94891
2.00575	0.94892
2.00652	0.94871
2.0073	0.94886
2.00808	0.94901
2.00885	0.94867
2.00963	0.94846
2.01041	0.94866
2.01119	0.94863
2.01197	0.94851
2.01275	0.94877
2.01354	0.94892
2.01432	0.9488
2.0151	0.94889
2.01588	0.94904
2.01667	0.94887
2.01745	0.94878
2.01824	0.94893
2.01902	0.94888
2.01981	0.94883
2.0206	0.9491
2.02139	0.94918
2.02217	0.9489
2.02296	0.94881
2.02375	0.94886
2.02454	0.94869
2.02533	0.94869
2.02613	0.94903
2.02692	0.94908
2.02771	0.94885
2.0285	0.94888
2.0293	0.94893
2.03009	0.94874
2.03089	0.94876
2.03168	0.94901
2.03248	0.94896
2.03328	0.94887
2.03407	0.94906
2.03487	0.9491
2.03567	0.94896
2.03647	0.94907
2.03727	0.94919
2.03807	0.94908
2.03887	0.94917
2.03968	0.94941
2.04048	0.94928
2.04128	0.94907
2.04209	0.94921
2.04289	0.9493
2.0437	0.94916
2.0445	0.94919
2.04531	0.94928
2.04611	0.94915
2.04692	0.94917
2.04773	0.94943
2.04854	0.94944
2.04935	0.94929
2.05016	0.9494
2.05097	0.94946
2.05178	0.94934
2.05259	0.94945
2.05341	0.94961
2.05422	0.9494
2.05504	0.94924
2.05585	0.94943
2.05667	0.94943
2.05748	0.94928
2.0583	0.94942
2.05912	0.94956
2.05993	0.94946
2.06075	0.94956
2.06157	0.94975
2.06239	0.94966
2.06321	0.9496
2.06403	0.94979
2.06486	0.94977
2.06568	0.94957
2.0665	0.94965
2.06733	0.94973
2.06815	0.94954
2.06898	0.94952
2.0698	0.94971
2.07063	0.9497
2.07146	0.9497
2.07228	0.94991
2.07311	0.9499
2.07394	0.94969
2.07477	0.94975
2.0756	0.94988
2.07643	0.94978
2.07727	0.94973
2.0781	0.94983
2.07893	0.94978
2.07977	0.94974
2.0806	0.9499
2.08144	0.94994
2.08227	0.94985
2.08311	0.94998
2.08394	0.95006
2.08478	0.9499
2.08562	0.94993
2.08646	0.95014
2.0873	0.95008
2.08814	0.94994
2.08898	0.95005
2.08982	0.95011
2.09067	0.95005
2.09151	0.95014
2.09235	0.95017
2.0932	0.94993
2.09404	0.94983
2.09489	0.95
2.09574	0.95003
2.09658	0.94995
2.09743	0.95007
2.09828	0.95016
2.09913	0.95008
2.09998	0.95012
2.10083	0.95023
2.10168	0.95015
2.10254	0.95018
2.10339	0.95039
2.10424	0.95038
2.1051	0.95022
2.10595	0.95028
2.10681	0.9503
2.10766	0.95015
2.10852	0.95014
2.10938	0.95026
2.11024	0.95028
2.1111	0.9504
2.11196	0.95059
2.11282	0.95054
2.11368	0.95036
2.11454	0.95037
2.1154	0.95041
2.11627	0.95035
2.11713	0.95038
2.118	0.95041
2.11886	0.95028
2.11973	0.95024
2.12059	0.95035
2.12146	0.95028
2.12233	0.95014
2.1232	0.95026
2.12407	0.95043
2.12494	0.95045
2.12581	0.95053
2.12668	0.95063
2.12756	0.95055
2.12843	0.95047
2.1293	0.95057
2.13018	0.95067
2.13105	0.95071
2.13193	0.95075
2.13281	0.9507
2.13369	0.95061
2.13456	0.95066
2.13544	0.95078
2.13632	0.95078
2.1372	0.95078
2.13808	0.95087
2.13897	0.95089
2.13985	0.95085
2.14073	0.95092
2.14162	0.95103
2.1425	0.95105
2.14339	0.95104
2.14427	0.95101
2.14516	0.95084
2.14605	0.95072
2.14694	0.95082
2.14783	0.95093
2.14872	0.95096
2.14961	0.951
2.1505	0.95099
2.15139	0.95094
2.15229	0.95098
2.15318	0.95103
2.15407	0.95098
2.15497	0.95097
2.15586	0.95106
2.15676	0.95109
2.15766	0.95105
2.15856	0.95107
2.15946	0.95109
2.16036	0.95107
2.16126	0.95114
2.16216	0.95126
2.16306	0.95133
2.16396	0.95137
2.16487	0.95136
2.16577	0.95125
2.16668	0.95121
2.16758	0.95134
2.16849	0.95144
2.1694	0.95137
2.1703	0.95132
2.17121	0.95134
2.17212	0.9513
2.17303	0.95125
2.17394	0.95126
2.17486	0.95129
2.17577	0.95132
2.17668	0.95137
2.1776	0.95144
2.17851	0.95147
2.17943	0.95149
2.18034	0.95153
2.18126	0.95159
2.18218	0.95163
2.1831	0.95166
2.18402	0.95161
2.18494	0.95158
2.18586	0.9516
2.18678	0.95159
2.1877	0.95154
2.18863	0.95156
2.18955	0.95158
2.19048	0.95158
2.1914	0.95164
2.19233	0.95172
2.19325	0.95169
2.19418	0.95164
2.19511	0.95169
2.19604	0.95177
2.19697	0.95178
2.1979	0.95179
2.19884	0.95187
2.19977	0.95194
2.2007	0.95198
2.20164	0.95193
2.20257	0.95182
2.20351	0.95179
2.20445	0.95183
2.20538	0.95185
2.20632	0.9519
2.20726	0.95201
2.2082	0.95202
2.20914	0.95193
2.21008	0.95197
2.21103	0.95209
2.21197	0.95207
2.21291	0.95199
2.21386	0.952
2.2148	0.95206
2.21575	0.95212
2.2167	0.95217
2.21765	0.95215
2.21859	0.9521
2.21954	0.95215
2.22049	0.95225
2.22145	0.95234
2.2224	0.95242
2.22335	0.95245
2.2243	0.95245
2.22526	0.95248
2.22621	0.95253
2.22717	0.9525
2.22813	0.95244
2.22909	0.9524
2.23005	0.95236
2.231	0.95235
2.23196	0.95242
2.23293	0.9525
2.23389	0.95251
2.23485	0.95251
2.23581	0.95257
2.23678	0.95261
2.23774	0.95256
2.23871	0.95253
2.23968	0.95255
2.24065	0.95258
2.24161	0.95264
2.24258	0.95273
2.24355	0.95282
2.24453	0.95284
2.2455	0.95279
2.24647	0.9527
2.24744	0.95263
2.24842	0.95269
2.24939	0.95285
2.25037	0.95295
2.25135	0.95294
2.25233	0.95293
2.2533	0.95292
2.25428	0.95286
2.25527	0.95281
2.25625	0.95285
2.25723	0.95294
2.25821	0.95299
2.2592	0.95302
2.26018	0.95307
2.26117	0.95309
2.26215	0.95304
2.26314	0.95301
2.26413	0.95299
2.26512	0.95296
2.26611	0.95296
2.2671	0.95302
2.26809	0.95311
2.26908	0.95319
2.27008	0.95325
2.27107	0.95328
2.27207	0.95331
2.27306	0.95327
2.27406	0.9532
2.27506	0.95315
2.27606	0.95313
2.27706	0.95315
2.27806	0.95325
2.27906	0.95335
2.28006	0.95335
2.28106	0.9533
2.28207	0.95331
2.28307	0.95337
2.28408	0.95344
2.28508	0.95353
2.28609	0.95359
2.2871	0.95359
2.28811	0.95357
2.28912	0.95359
2.29013	0.95366
2.29114	0.95372
2.29216	0.95375
2.29317	0.95375
2.29418	0.95373
2.2952	0.95371
2.29622	0.95373
2.29723	0.95379
2.29825	0.95381
2.29927	0.95375
2.30029	0.95372
2.30131	0.95378
2.30233	0.95385
2.30336	0.95392
2.30438	0.95393
2.3054	0.9539
2.30643	0.95389
2.30746	0.95393
2.30848	0.954
2.30951	0.95406
2.31054	0.95409
2.31157	0.95406
2.3126	0.95405
2.31363	0.9541
2.31467	0.95414
2.3157	0.95414
2.31674	0.95411
2.31777	0.95407
2.31881	0.95407
2.31985	0.95412
2.32088	0.95417
2.32192	0.9542
2.32296	0.95426
2.324	0.95435
2.32505	0.9544
2.32609	0.95437
2.32713	0.95433
2.32818	0.95433
2.32922	0.95434
2.33027	0.95432
2.33132	0.95435
2.33237	0.95442
2.33342	0.95442
2.33447	0.95438
2.33552	0.9544
2.33657	0.95445
2.33763	0.9545
2.33868	0.95454
2.33974	0.9546
2.34079	0.95463
2.34185	0.95463
2.34291	0.95462
2.34397	0.95465
2.34503	0.95469
2.34609	0.95469
2.34715	0.95468
2.34821	0.95473
2.34928	0.95479
2.35034	0.95481
2.35141	0.95479
2.35247	0.95478
2.35354	0.95481
2.35461	0.95482
2.35568	0.95481
2.35675	0.95479
2.35782	0.95483
2.3589	0.95489
2.35997	0.95493
2.36104	0.95492
2.36212	0.95488
2.3632	0.95488
2.36427	0.95492
2.36535	0.95495
2.36643	0.95493
2.36751	0.95492
2.3686	0.95498
2.36968	0.95508
2.37076	0.95516
2.37185	0.95514
2.37293	0.95508
2.37402	0.95504
2.37511	0.95504
2.37619	0.9551
2.37728	0.95521
2.37837	0.95528
2.37947	0.95531
2.38056	0.95536
2.38165	0.9554
2.38275	0.95542
2.38384	0.95542
2.38494	0.95536
2.38604	0.95529
2.38713	0.95529
2.38823	0.95538
2.38933	0.95545
2.39044	0.95546
2.39154	0.95547
2.39264	0.9555
2.39375	0.95553
2.39485	0.95556
2.39596	0.95554
2.39707	0.95552
2.39818	0.95559
2.39928	0.95571
2.4004	0.95578
2.40151	0.95578
2.40262	0.95577
2.40373	0.95579
2.40485	0.95579
2.40597	0.95577
2.40708	0.95575
2.4082	0.95576
2.40932	0.95581
2.41044	0.95588
2.41156	0.95589
2.41268	0.95586
2.41381	0.95583
2.41493	0.95584
2.41606	0.95591
2.41718	0.95597
2.41831	0.956
2.41944	0.95598
2.42057	0.95595
2.4217	0.95595
2.42283	0.956
2.42396	0.95606
2.4251	0.95608
2.42623	0.95609
2.42737	0.95614
2.4285	0.95618
2.42964	0.95618
2.43078	0.95617
2.43192	0.95617
2.43306	0.95615
2.4342	0.95613
2.43535	0.95618
2.43649	0.95627
2.43764	0.95633
2.43878	0.95636
2.43993	0.95635
2.44108	0.95632
2.44223	0.95627
2.44338	0.95628
2.44453	0.95633
2.44569	0.95636
2.44684	0.95637
2.448	0.95639
2.44915	0.9564
2.45031	0.95637
2.45147	0.95636
2.45263	0.95643
2.45379	0.95655
2.45495	0.95664
2.45611	0.95668
2.45728	0.95668
2.45844	0.95667
2.45961	0.95669
2.46078	0.95676
2.46194	0.95681
2.46311	0.95679
2.46428	0.95677
2.46546	0.95679
2.46663	0.95681
2.4678	0.95682
2.46898	0.95684
2.47015	0.95686
2.47133	0.95688
2.47251	0.95691
2.47369	0.95691
2.47487	0.95692
2.47605	0.95692
2.47724	0.95692
2.47842	0.95695
2.47961	0.95701
2.48079	0.95704
2.48198	0.95704
2.48317	0.95708
2.48436	0.95712
2.48555	0.95712
2.48674	0.95712
2.48793	0.9571
2.48913	0.95707
2.49032	0.95711
2.49152	0.95718
2.49272	0.95722
2.49392	0.9572
2.49512	0.95717
2.49632	0.95719
2.49752	0.95727
2.49873	0.95732
2.49993	0.95736
2.50114	0.95737
2.50234	0.95734
2.50355	0.95729
2.50476	0.95731
2.50597	0.95738
2.50718	0.95745
2.5084	0.95748
2.50961	0.95747
2.51083	0.95746
2.51204	0.95749
2.51326	0.95752
2.51448	0.95752
2.5157	0.9575
2.51692	0.95754
2.51814	0.95761
2.51937	0.95765
2.52059	0.95766
2.52182	0.95767
2.52304	0.95767
2.52427	0.95766
2.5255	0.95769
2.52673	0.95776
2.52796	0.9578
2.5292	0.95778
2.53043	0.95768
2.53167	0.95762
2.5329	0.95766
2.53414	0.95772
2.53538	0.95774
2.53662	0.95779
2.53786	0.95786
2.53911	0.95792
2.54035	0.95793
2.5416	0.95786
2.54284	0.95778
2.54409	0.95777
2.54534	0.95781
2.54659	0.95785
2.54784	0.9579
2.54909	0.95796
2.55035	0.95795
2.5516	0.95791
2.55286	0.95794
2.55412	0.95804
2.55537	0.95811
2.55663	0.95816
2.5579	0.95816
2.55916	0.95801
2.56042	0.95772
2.56169	0.95753
2.56295	0.95753
2.56422	0.95769
2.56549	0.95795
2.56676	0.95813
2.56803	0.95806
2.5693	0.95794
2.57058	0.95801
2.57185	0.95802
2.57313	0.95792
2.57441	0.95796
2.57569	0.95802
2.57697	0.95809
2.57825	0.95825
2.57953	0.95829
2.58081	0.95816
2.5821	0.95794
2.58339	0.95778
2.58467	0.95788
2.58596	0.95805
2.58725	0.9581
2.58854	0.9582
2.58984	0.95841
2.59113	0.95846
2.59243	0.95798
2.59372	0.95716
2.59502	0.95699
2.59632	0.95769
2.59762	0.95841
2.59892	0.95867
2.60023	0.95865
2.60153	0.95851
2.60284	0.9583
2.60415	0.95807
2.60545	0.95802
2.60676	0.95824
2.60808	0.95846
2.60939	0.95854
2.6107	0.95864
2.61202	0.95876
2.61333	0.95881
2.61465	0.95865
2.61597	0.95831
2.61729	0.95822
2.61861	0.95832
2.61994	0.95838
2.62126	0.95863
2.62259	0.959
2.62391	0.95908
2.62524	0.95884
2.62657	0.95866
2.6279	0.95867
2.62924	0.95856
2.63057	0.95851
2.63191	0.95877
2.63324	0.959
2.63458	0.95913
2.63592	0.95929
2.63726	0.95941
2.6386	0.95944
2.63995	0.95941
2.64129	0.95938
2.64264	0.95938
2.64399	0.95932
2.64533	0.95927
2.64668	0.95936
2.64804	0.95951
2.64939	0.95953
2.65074	0.95939
2.6521	0.95925
2.65346	0.95926
2.65482	0.95935
2.65618	0.95943
2.65754	0.95943
2.6589	0.95933
2.66026	0.95931
2.66163	0.95936
2.663	0.9592
2.66437	0.95877
2.66574	0.95847
2.66711	0.95855
2.66848	0.95851
2.66985	0.95829
2.67123	0.95861
2.67261	0.95928
2.67398	0.95945
2.67536	0.95916
2.67674	0.95898
2.67813	0.95913
2.67951	0.95945
2.6809	0.95969
2.68228	0.95968
2.68367	0.95963
2.68506	0.95971
2.68645	0.95985
2.68785	0.95998
2.68924	0.96007
2.69064	0.96004
2.69203	0.95984
2.69343	0.95959
2.69483	0.95962
2.69623	0.95991
2.69764	0.96016
2.69904	0.9602
2.70045	0.96013
2.70185	0.96019
2.70326	0.96036
2.70467	0.96045
2.70608	0.9604
2.7075	0.96018
2.70891	0.95987
2.71033	0.95975
2.71174	0.96004
2.71316	0.96046
2.71458	0.96066
2.71601	0.96065
2.71743	0.96045
2.71885	0.96003
2.72028	0.95975
2.72171	0.95986
2.72314	0.95999
2.72457	0.9601
2.726	0.96046
2.72744	0.96085
2.72887	0.96105
2.73031	0.9611
2.73175	0.96104
2.73319	0.96086
2.73463	0.96075
2.73607	0.96082
2.73752	0.96069
2.73896	0.96032
2.74041	0.96024
2.74186	0.96065
2.74331	0.96112
2.74476	0.96137
2.74622	0.96143
2.74767	0.96145
2.74913	0.96146
2.75059	0.96145
2.75205	0.96138
2.75351	0.96107
2.75497	0.96078
2.75644	0.961
2.7579	0.96148
2.75937	0.96168
2.76084	0.96157
2.76231	0.9614
2.76378	0.96144
2.76526	0.96155
2.76673	0.96153
2.76821	0.96147
2.76969	0.96149
2.77117	0.96164
2.77265	0.96187
2.77413	0.96202
2.77562	0.96203
2.7771	0.96207
2.77859	0.96215
2.78008	0.96217
2.78157	0.96216
2.78307	0.96221
2.78456	0.96219
2.78606	0.96208
2.78756	0.96209
2.78906	0.96228
2.79056	0.96243
2.79206	0.96246
2.79356	0.96249
2.79507	0.96257
2.79658	0.96266
2.79809	0.9627
2.7996	0.96263
2.80111	0.96246
2.80262	0.96236
2.80414	0.96246
2.80566	0.96265
2.80718	0.96276
2.8087	0.96284
2.81022	0.96287
2.81174	0.96283
2.81327	0.96279
2.8148	0.96282
2.81633	0.96289
2.81786	0.96287
2.81939	0.96284
2.82092	0.96293
2.82246	0.96309
2.82399	0.96318
2.82553	0.96315
2.82707	0.96309
2.82862	0.96307
2.83016	0.96306
2.83171	0.96302
2.83325	0.96298
2.8348	0.96296
2.83635	0.96295
2.83791	0.96299
2.83946	0.96308
2.84102	0.96316
2.84257	0.96322
2.84413	0.96324
2.84569	0.96322
2.84726	0.96321
2.84882	0.96322
2.85039	0.96322
2.85196	0.96323
2.85352	0.96325
2.8551	0.96327
2.85667	0.96326
2.85824	0.96324
2.85982	0.96324
2.8614	0.96328
2.86298	0.96333
2.86456	0.96335
2.86614	0.96333
2.86773	0.96332
2.86932	0.96334
2.87091	0.96336
2.8725	0.9634
2.87409	0.96344
2.87568	0.96347
2.87728	0.9635
2.87888	0.96353
2.88047	0.96352
2.88208	0.96349
2.88368	0.96353
2.88528	0.96359
2.88689	0.96363
2.8885	0.96365
2.89011	0.96365
2.89172	0.96362
2.89333	0.96357
2.89495	0.96357
2.89657	0.96363
2.89819	0.96369
2.89981	0.96371
2.90143	0.96369
2.90305	0.96369
2.90468	0.96371
2.90631	0.96374
2.90794	0.96377
2.90957	0.9638
2.9112	0.96379
2.91284	0.96373
2.91448	0.96369
2.91612	0.9637
2.91776	0.96373
2.9194	0.96376
2.92104	0.96377
2.92269	0.96375
2.92434	0.96371
2.92599	0.96369
2.92764	0.96372
2.9293	0.96379
2.93095	0.96386
2.93261	0.9639
2.93427	0.9639
2.93593	0.96387
2.93759	0.96386
2.93926	0.9639
2.94093	0.96396
2.9426	0.964
2.94427	0.964
2.94594	0.96398
2.94761	0.96396
2.94929	0.96396
2.95097	0.96399
2.95265	0.96402
2.95433	0.96406
2.95602	0.96404
2.9577	0.96401
2.95939	0.96403
2.96108	0.9641
2.96277	0.96415
2.96447	0.96413
2.96616	0.96406
2.96786	0.96399
2.96956	0.96397
2.97126	0.964
2.97297	0.96404
2.97467	0.9641
2.97638	0.96417
2.97809	0.9642
2.9798	0.96415
2.98152	0.96412
2.98323	0.96415
2.98495	0.96417
2.98667	0.96419
2.98839	0.96423
2.99011	0.96427
2.99184	0.96429
2.99357	0.9643
2.99529	0.96429
2.99703	0.96431
2.99876	0.96435
3.00049	0.96438
3.00223	0.9644
3.00397	0.96441
3.00571	0.96442
3.00746	0.96444
3.0092	0.96447
3.01095	0.96449
3.0127	0.96447
3.01445	0.96446
3.0162	0.96449
3.01796	0.96452
3.01972	0.9645
3.02148	0.96446
3.02324	0.9645
3.025	0.96457
3.02677	0.96457
3.02854	0.96453
3.03031	0.96451
3.03208	0.96449
3.03385	0.96449
3.03563	0.96452
3.03741	0.96454
3.03919	0.96457
3.04097	0.96458
3.04276	0.96457
3.04454	0.96457
3.04633	0.96458
3.04812	0.96458
3.04991	0.96458
3.05171	0.96459
3.05351	0.96462
3.05531	0.96464
3.05711	0.96461
3.05891	0.96459
3.06072	0.9646
3.06252	0.96466
3.06433	0.96469
3.06615	0.96467
3.06796	0.96464
3.06978	0.96462
3.0716	0.96457
3.07342	0.96453
3.07524	0.96453
3.07707	0.96456
3.07889	0.96457
3.08072	0.96457
3.08255	0.9646
3.08439	0.96463
3.08622	0.96459
3.08806	0.96456
3.0899	0.96457
3.09174	0.96458
3.09359	0.96454
3.09544	0.96447
3.09728	0.96443
3.09914	0.96445
3.10099	0.96449
3.10285	0.96453
3.1047	0.9646
3.10656	0.96464
3.10843	0.96463
3.11029	0.96466
3.11216	0.96474
3.11403	0.96483
3.1159	0.96488
3.11777	0.96495
3.11965	0.96506
3.12153	0.96519
3.12341	0.96529
3.12529	0.96531
3.12717	0.9653
3.12906	0.96532
3.13095	0.96537
3.13284	0.9654
3.13474	0.96541
3.13663	0.96541
3.13853	0.96543
3.14043	0.96546
3.14234	0.96547
3.14424	0.96546
3.14615	0.96549
3.14806	0.96555
3.14997	0.96559
3.15189	0.96559
3.1538	0.96556
3.15572	0.96551
3.15765	0.96547
3.15957	0.96548
3.1615	0.96551
3.16343	0.96556
3.16536	0.96561
3.16729	0.96562
3.16923	0.96557
3.17116	0.96553
3.17311	0.9655
3.17505	0.96549
3.17699	0.9655
3.17894	0.96553
3.18089	0.96555
3.18285	0.96558
3.1848	0.9656
3.18676	0.96561
3.18872	0.9656
3.19068	0.9656
3.19264	0.96562
3.19461	0.96564
3.19658	0.96566
3.19855	0.96571
3.20053	0.96578
3.2025	0.9658
3.20448	0.96578
3.20647	0.96578
3.20845	0.96578
3.21044	0.96582
3.21243	0.9659
3.21442	0.96597
3.21641	0.96601
3.21841	0.96603
3.22041	0.96605
3.22241	0.96607
3.22441	0.9661
3.22642	0.96614
3.22843	0.96617
3.23044	0.96617
3.23245	0.96618
3.23447	0.96622
3.23649	0.96629
3.23851	0.96633
3.24053	0.96633
3.24256	0.96632
3.24459	0.9663
3.24662	0.9663
3.24866	0.96631
3.25069	0.96631
3.25273	0.96632
3.25477	0.96633
3.25682	0.96631
3.25887	0.9663
3.26091	0.96631
3.26297	0.96633
3.26502	0.96636
3.26708	0.96639
3.26914	0.96641
3.2712	0.96642
3.27327	0.96643
3.27533	0.96643
3.2774	0.96642
3.27948	0.96642
3.28155	0.96642
3.28363	0.96643
3.28571	0.96645
3.2878	0.96646
3.28988	0.96649
3.29197	0.9665
3.29406	0.96649
3.29616	0.9665
3.29825	0.96651
3.30035	0.96648
3.30246	0.96644
3.30456	0.96641
3.30667	0.96639
3.30878	0.96642
3.31089	0.9665
3.31301	0.96656
3.31512	0.96656
3.31725	0.96655
3.31937	0.96656
3.3215	0.96658
3.32362	0.9666
3.32576	0.96662
3.32789	0.96664
3.33003	0.96665
3.33217	0.96664
3.33431	0.96663
3.33646	0.96663
3.33861	0.96664
3.34076	0.96665
3.34291	0.96667
3.34507	0.96668
3.34723	0.96666
3.34939	0.96664
3.35155	0.96665
3.35372	0.96667
3.35589	0.96665
3.35807	0.96662
3.36024	0.96661
3.36242	0.96661
3.3646	0.96662
3.36679	0.96663
3.36898	0.96664
3.37117	0.96667
3.37336	0.96668
3.37556	0.96665
3.37776	0.9666
3.37996	0.96658
3.38216	0.9666
3.38437	0.96663
3.38658	0.96667
3.38879	0.96673
3.39101	0.96676
3.39323	0.96675
3.39545	0.96674
3.39768	0.96673
3.3999	0.96673
3.40214	0.96673
3.40437	0.96673
3.40661	0.96674
3.40885	0.96675
3.41109	0.96671
3.41333	0.96665
3.41558	0.9666
3.41783	0.96657
3.42009	0.96655
3.42235	0.96649
3.42461	0.96642
3.42687	0.96645
3.42914	0.96658
3.43141	0.96674
3.43368	0.9669
3.43595	0.96701
3.43823	0.96707
3.44051	0.96714
3.4428	0.96724
3.44509	0.96734
3.44738	0.96739
3.44967	0.96744
3.45197	0.96751
3.45427	0.96757
3.45657	0.9676
3.45888	0.9676
3.46118	0.96757
3.4635	0.96758
3.46581	0.96763
3.46813	0.96769
3.47045	0.96774
3.47278	0.96776
3.4751	0.96776
3.47743	0.96776
3.47977	0.96777
3.48211	0.96778
3.48445	0.96777
3.48679	0.96775
3.48914	0.96774
3.49148	0.96775
3.49384	0.96778
3.49619	0.96781
3.49855	0.96783
3.50091	0.96783
3.50328	0.96781
3.50565	0.96777
3.50802	0.96777
3.5104	0.96784
3.51277	0.96793
3.51516	0.96801
3.51754	0.96807
3.51993	0.96812
3.52232	0.96817
3.52471	0.96822
3.52711	0.9683
3.52951	0.96838
3.53192	0.96842
3.53432	0.96843
3.53674	0.96847
3.53915	0.96852
3.54157	0.96855
3.54399	0.96856
3.54641	0.96859
3.54884	0.9686
3.55127	0.9686
3.5537	0.96863
3.55614	0.96868
3.55858	0.96873
3.56103	0.96877
3.56347	0.96878
3.56592	0.96876
3.56838	0.96874
3.57084	0.96875
3.5733	0.96878
3.57576	0.96885
3.57823	0.9689
3.5807	0.96891
3.58318	0.96891
3.58565	0.96893
3.58813	0.96897
3.59062	0.96902
3.59311	0.96905
3.5956	0.96907
3.59809	0.96909
3.60059	0.96913
3.6031	0.96916
3.6056	0.96916
3.60811	0.96916
3.61062	0.96919
3.61314	0.96924
3.61566	0.96929
3.61818	0.9693
3.62071	0.9693
3.62324	0.9693
3.62577	0.9693
3.62831	0.9693
3.63085	0.96933
3.6334	0.96938
3.63594	0.96943
3.63849	0.96948
3.64105	0.96952
3.64361	0.96954
3.64617	0.96955
3.64874	0.96956
3.65131	0.96957
3.65388	0.9696
3.65646	0.96963
3.65904	0.96965
3.66162	0.96968
3.66421	0.96973
3.6668	0.96977
3.66939	0.96979
3.67199	0.96983
3.6746	0.96988
3.6772	0.96992
3.67981	0.96992
3.68243	0.96992
3.68504	0.96993
3.68766	0.96994
3.69029	0.96998
3.69292	0.97004
3.69555	0.97011
3.69818	0.97014
3.70082	0.97014
3.70347	0.97013
3.70611	0.97013
3.70877	0.97013
3.71142	0.97015
3.71408	0.97022
3.71674	0.97028
3.71941	0.97029
3.72208	0.97029
3.72475	0.97032
3.72743	0.97037
3.73011	0.9704
3.7328	0.97044
3.73549	0.97048
3.73818	0.9705
3.74088	0.97052
3.74358	0.97054
3.74628	0.97055
3.74899	0.97056
3.7517	0.97062
3.75442	0.97069
3.75714	0.9707
3.75987	0.97069
3.76259	0.97071
3.76533	0.97078
3.76806	0.97083
3.7708	0.97088
3.77355	0.97092
3.7763	0.97093
3.77905	0.97092
3.78181	0.97093
3.78457	0.97097
3.78733	0.97101
3.7901	0.97104
3.79287	0.97105
3.79565	0.97108
3.79843	0.97111
3.80121	0.97116
3.804	0.97122
3.80679	0.97127
3.80959	0.97129
3.81239	0.97131
3.8152	0.97133
3.81801	0.97135
3.82082	0.97139
3.82364	0.97141
3.82646	0.97143
3.82929	0.97146
3.83212	0.97149
3.83495	0.97152
3.83779	0.97155
3.84063	0.97157
3.84348	0.97161
3.84633	0.97163
3.84919	0.97166
3.85205	0.9717
3.85491	0.97175
3.85778	0.9718
3.86065	0.97185
3.86353	0.97189
3.86641	0.97189
3.86929	0.97187
3.87218	0.97189
3.87508	0.97193
3.87798	0.97196
3.88088	0.97199
3.88379	0.97204
3.8867	0.9721
3.88961	0.97213
3.89253	0.97216
3.89546	0.9722
3.89839	0.97224
3.90132	0.97226
3.90426	0.97228
3.9072	0.97228
3.91015	0.97227
3.9131	0.97228
3.91605	0.97232
3.91901	0.97234
3.92198	0.97236
3.92495	0.97239
3.92792	0.97243
3.9309	0.97246
3.93388	0.9725
3.93687	0.97253
3.93986	0.97255
3.94286	0.97257
3.94586	0.97259
3.94886	0.97261
3.95187	0.97265
3.95489	0.97269
3.9579	0.97272
3.96093	0.97276
3.96396	0.97281
3.96699	0.97283
3.97003	0.97283
3.97307	0.97285
3.97612	0.97289
3.97917	0.9729
3.98222	0.97288
3.98528	0.97288
3.98835	0.97291
3.99142	0.97293
3.9945	0.97294
3.99757	0.97295
4.00066	0.97297
4.00375	0.973
4.00684	0.97302
4.00994	0.97305
4.01305	0.97306
4.01615	0.97308
4.01927	0.97311
4.02239	0.97315
4.02551	0.9732
4.02864	0.97323
4.03177	0.97324
4.03491	0.97324
4.03805	0.97323
4.0412	0.97324
4.04435	0.97329
4.04751	0.97334
4.05067	0.97336
4.05383	0.97335
4.05701	0.97333
4.06018	0.97334
4.06337	0.97337
4.06655	0.97339
4.06974	0.97338
4.07294	0.97338
4.07614	0.97339
4.07935	0.97339
4.08256	0.97339
4.08578	0.97339
4.089	0.97338
4.09223	0.9734
4.09546	0.97344
4.0987	0.9735
4.10194	0.97354
4.10519	0.97354
4.10844	0.97354
4.1117	0.97356
4.11496	0.97358
4.11823	0.97355
4.12151	0.97352
4.12478	0.97352
4.12807	0.97356
4.13136	0.97362
4.13465	0.97366
4.13795	0.97367
4.14126	0.97367
4.14457	0.97367
4.14788	0.97369
4.1512	0.97369
4.15453	0.97368
4.15786	0.97369
4.1612	0.97372
4.16454	0.97374
4.16789	0.97373
4.17124	0.97373
4.1746	0.97376
4.17797	0.97381
4.18133	0.97382
4.18471	0.97379
4.18809	0.97378
4.19148	0.97378
4.19487	0.97377
4.19826	0.97374
4.20167	0.97374
4.20507	0.97375
4.20849	0.97375
4.2119	0.97373
4.21533	0.97367
4.21876	0.97357
4.22219	0.97346
4.22564	0.97337
4.22908	0.97333
4.23253	0.97336
4.23599	0.97342
4.23946	0.97349
4.24293	0.97357
4.2464	0.97368
4.24988	0.97379
4.25337	0.97389
4.25686	0.97398
4.26036	0.97398
4.26386	0.97391
4.26737	0.97382
4.27089	0.9738
4.27441	0.97379
4.27793	0.97378
4.28147	0.9738
4.285	0.97387
4.28855	0.97396
4.2921	0.97401
4.29565	0.97401
4.29922	0.974
4.30278	0.97403
4.30636	0.97408
4.30994	0.97414
4.31352	0.97424
4.31711	0.97432
4.32071	0.97438
4.32432	0.97444
4.32793	0.97452
4.33154	0.97459
4.33516	0.97459
4.33879	0.97457
4.34242	0.97459
4.34606	0.97468
4.34971	0.97475
4.35336	0.97474
4.35702	0.97469
4.36069	0.97468
4.36436	0.97471
4.36803	0.97474
4.37172	0.97474
4.3754	0.97476
4.3791	0.97478
4.3828	0.9748
4.38651	0.97481
4.39022	0.97483
4.39394	0.97485
4.39767	0.97487
4.4014	0.9749
4.40514	0.97493
4.40889	0.97494
4.41264	0.97494
4.4164	0.97498
4.42017	0.97501
4.42394	0.97501
4.42772	0.97497
4.4315	0.97496
4.43529	0.975
4.43909	0.97504
4.44289	0.97506
4.4467	0.97512
4.45052	0.97515
4.45434	0.97504
4.45817	0.97493
4.46201	0.97495
4.46585	0.97498
4.4697	0.97497
4.47356	0.97498
4.47742	0.97505
4.48129	0.97508
4.48517	0.97511
4.48905	0.97515
4.49294	0.97516
4.49684	0.97512
4.50074	0.97508

## Sheet: 3T
Transmission spectra 3T
Wavelength (µm)	Transmission
2.00033	0.93547
2.0011	0.93547
2.00187	0.93546
2.00265	0.93556
2.00342	0.93565
2.0042	0.93563
2.00497	0.93568
2.00575	0.93577
2.00652	0.93573
2.0073	0.93571
2.00808	0.93577
2.00885	0.93563
2.00963	0.93544
2.01041	0.93553
2.01119	0.9357
2.01197	0.93568
2.01275	0.93564
2.01354	0.93573
2.01432	0.9358
2.0151	0.93579
2.01588	0.93582
2.01667	0.93581
2.01745	0.93571
2.01824	0.93568
2.01902	0.93577
2.01981	0.93584
2.0206	0.93587
2.02139	0.93588
2.02217	0.93582
2.02296	0.93568
2.02375	0.9356
2.02454	0.93566
2.02533	0.93575
2.02613	0.93579
2.02692	0.93578
2.02771	0.93567
2.0285	0.93555
2.0293	0.93558
2.03009	0.93565
2.03089	0.93571
2.03168	0.93581
2.03248	0.93586
2.03328	0.9358
2.03407	0.93578
2.03487	0.93585
2.03567	0.93587
2.03647	0.93579
2.03727	0.93574
2.03807	0.93571
2.03887	0.93572
2.03968	0.93581
2.04048	0.93586
2.04128	0.9358
2.04209	0.93579
2.04289	0.9359
2.0437	0.93592
2.0445	0.93577
2.04531	0.93571
2.04611	0.93573
2.04692	0.93566
2.04773	0.93566
2.04854	0.93581
2.04935	0.93586
2.05016	0.93587
2.05097	0.93591
2.05178	0.93593
2.05259	0.93596
2.05341	0.93603
2.05422	0.93602
2.05504	0.93595
2.05585	0.93597
2.05667	0.93606
2.05748	0.93598
2.0583	0.93587
2.05912	0.93596
2.05993	0.93614
2.06075	0.93614
2.06157	0.93602
2.06239	0.93591
2.06321	0.93591
2.06403	0.93598
2.06486	0.93599
2.06568	0.93588
2.0665	0.93583
2.06733	0.93592
2.06815	0.93601
2.06898	0.93601
2.0698	0.93603
2.07063	0.93605
2.07146	0.93598
2.07228	0.93593
2.07311	0.93598
2.07394	0.936
2.07477	0.93601
2.0756	0.93608
2.07643	0.9361
2.07727	0.93601
2.0781	0.93597
2.07893	0.93603
2.07977	0.93604
2.0806	0.93602
2.08144	0.93611
2.08227	0.93616
2.08311	0.9361
2.08394	0.93601
2.08478	0.93596
2.08562	0.93596
2.08646	0.93598
2.0873	0.93598
2.08814	0.93591
2.08898	0.93587
2.08982	0.93595
2.09067	0.93607
2.09151	0.93611
2.09235	0.93609
2.0932	0.93602
2.09404	0.93592
2.09489	0.93585
2.09574	0.93582
2.09658	0.93574
2.09743	0.93575
2.09828	0.93591
2.09913	0.93605
2.09998	0.93607
2.10083	0.93612
2.10168	0.93619
2.10254	0.93617
2.10339	0.93613
2.10424	0.93609
2.1051	0.93599
2.10595	0.93587
2.10681	0.93583
2.10766	0.93581
2.10852	0.93578
2.10938	0.9358
2.11024	0.93588
2.1111	0.93599
2.11196	0.9361
2.11282	0.93618
2.11368	0.93618
2.11454	0.93612
2.1154	0.93611
2.11627	0.93609
2.11713	0.93601
2.118	0.93601
2.11886	0.9361
2.11973	0.93611
2.12059	0.93601
2.12146	0.9359
2.12233	0.93587
2.1232	0.93596
2.12407	0.93603
2.12494	0.93598
2.12581	0.93592
2.12668	0.93596
2.12756	0.93597
2.12843	0.93591
2.1293	0.93592
2.13018	0.93601
2.13105	0.93605
2.13193	0.936
2.13281	0.93599
2.13369	0.936
2.13456	0.93595
2.13544	0.93595
2.13632	0.93603
2.1372	0.93604
2.13808	0.93596
2.13897	0.93597
2.13985	0.93603
2.14073	0.93603
2.14162	0.93602
2.1425	0.93601
2.14339	0.93601
2.14427	0.93602
2.14516	0.93598
2.14605	0.93591
2.14694	0.9359
2.14783	0.93597
2.14872	0.93602
2.14961	0.93601
2.1505	0.93597
2.15139	0.93596
2.15229	0.936
2.15318	0.93605
2.15407	0.93605
2.15497	0.936
2.15586	0.93595
2.15676	0.93594
2.15766	0.93596
2.15856	0.93598
2.15946	0.93598
2.16036	0.93593
2.16126	0.93586
2.16216	0.93589
2.16306	0.93602
2.16396	0.93609
2.16487	0.93602
2.16577	0.93597
2.16668	0.936
2.16758	0.93608
2.16849	0.93616
2.1694	0.93618
2.1703	0.93609
2.17121	0.93599
2.17212	0.93594
2.17303	0.93591
2.17394	0.93588
2.17486	0.93591
2.17577	0.93592
2.17668	0.93589
2.1776	0.93594
2.17851	0.936
2.17943	0.936
2.18034	0.93597
2.18126	0.93597
2.18218	0.93595
2.1831	0.93594
2.18402	0.93596
2.18494	0.93597
2.18586	0.93591
2.18678	0.93588
2.1877	0.93589
2.18863	0.93589
2.18955	0.93589
2.19048	0.93594
2.1914	0.93601
2.19233	0.93603
2.19325	0.93599
2.19418	0.93594
2.19511	0.93593
2.19604	0.93593
2.19697	0.93589
2.1979	0.93585
2.19884	0.9359
2.19977	0.93598
2.2007	0.93598
2.20164	0.9359
2.20257	0.93587
2.20351	0.93591
2.20445	0.93589
2.20538	0.9358
2.20632	0.93573
2.20726	0.93578
2.2082	0.93588
2.20914	0.93586
2.21008	0.93578
2.21103	0.93583
2.21197	0.93594
2.21291	0.93597
2.21386	0.93594
2.2148	0.93596
2.21575	0.93602
2.2167	0.936
2.21765	0.93593
2.21859	0.93587
2.21954	0.93584
2.22049	0.93587
2.22145	0.93594
2.2224	0.93597
2.22335	0.93597
2.2243	0.93599
2.22526	0.93603
2.22621	0.93607
2.22717	0.93608
2.22813	0.93607
2.22909	0.93601
2.23005	0.93595
2.231	0.93593
2.23196	0.93593
2.23293	0.93593
2.23389	0.93594
2.23485	0.93596
2.23581	0.93597
2.23678	0.93598
2.23774	0.936
2.23871	0.93602
2.23968	0.93598
2.24065	0.9359
2.24161	0.93586
2.24258	0.93586
2.24355	0.93589
2.24453	0.93594
2.2455	0.93595
2.24647	0.9359
2.24744	0.93584
2.24842	0.93584
2.24939	0.9359
2.25037	0.93597
2.25135	0.936
2.25233	0.93602
2.2533	0.936
2.25428	0.93595
2.25527	0.93595
2.25625	0.936
2.25723	0.93598
2.25821	0.9359
2.2592	0.93591
2.26018	0.93601
2.26117	0.93605
2.26215	0.93604
2.26314	0.93604
2.26413	0.936
2.26512	0.93596
2.26611	0.93598
2.2671	0.93601
2.26809	0.936
2.26908	0.93597
2.27008	0.93597
2.27107	0.93599
2.27207	0.93602
2.27306	0.93602
2.27406	0.93597
2.27506	0.93594
2.27606	0.93597
2.27706	0.93602
2.27806	0.93606
2.27906	0.93609
2.28006	0.9361
2.28106	0.93607
2.28207	0.93606
2.28307	0.9361
2.28408	0.9361
2.28508	0.93608
2.28609	0.93607
2.2871	0.93606
2.28811	0.93606
2.28912	0.93612
2.29013	0.93621
2.29114	0.93624
2.29216	0.93622
2.29317	0.93617
2.29418	0.93612
2.2952	0.9361
2.29622	0.93611
2.29723	0.93612
2.29825	0.93612
2.29927	0.93612
2.30029	0.93614
2.30131	0.93617
2.30233	0.9362
2.30336	0.93623
2.30438	0.93625
2.3054	0.93627
2.30643	0.93627
2.30746	0.93627
2.30848	0.93631
2.30951	0.93634
2.31054	0.93629
2.31157	0.93624
2.3126	0.93626
2.31363	0.93633
2.31467	0.93636
2.3157	0.93634
2.31674	0.93634
2.31777	0.93632
2.31881	0.93626
2.31985	0.93621
2.32088	0.93623
2.32192	0.93628
2.32296	0.93633
2.324	0.93639
2.32505	0.93647
2.32609	0.93646
2.32713	0.93639
2.32818	0.93638
2.32922	0.93638
2.33027	0.93636
2.33132	0.93638
2.33237	0.93644
2.33342	0.93644
2.33447	0.93639
2.33552	0.93639
2.33657	0.93644
2.33763	0.93647
2.33868	0.93648
2.33974	0.93648
2.34079	0.93646
2.34185	0.93647
2.34291	0.93649
2.34397	0.93652
2.34503	0.93654
2.34609	0.93652
2.34715	0.93651
2.34821	0.93656
2.34928	0.93662
2.35034	0.93664
2.35141	0.93666
2.35247	0.93669
2.35354	0.93671
2.35461	0.93669
2.35568	0.93666
2.35675	0.93664
2.35782	0.93666
2.3589	0.93671
2.35997	0.93673
2.36104	0.93669
2.36212	0.93663
2.3632	0.93665
2.36427	0.93673
2.36535	0.93678
2.36643	0.93678
2.36751	0.93678
2.3686	0.93679
2.36968	0.93681
2.37076	0.93681
2.37185	0.93677
2.37293	0.93672
2.37402	0.93669
2.37511	0.93669
2.37619	0.93673
2.37728	0.93685
2.37837	0.93694
2.37947	0.93696
2.38056	0.93697
2.38165	0.93699
2.38275	0.937
2.38384	0.937
2.38494	0.93694
2.38604	0.93684
2.38713	0.93683
2.38823	0.93693
2.38933	0.93703
2.39044	0.93705
2.39154	0.93701
2.39264	0.937
2.39375	0.93707
2.39485	0.93715
2.39596	0.93715
2.39707	0.9371
2.39818	0.93711
2.39928	0.93717
2.4004	0.93721
2.40151	0.93719
2.40262	0.93719
2.40373	0.9372
2.40485	0.9372
2.40597	0.93722
2.40708	0.93727
2.4082	0.93732
2.40932	0.93735
2.41044	0.93737
2.41156	0.93739
2.41268	0.93737
2.41381	0.93729
2.41493	0.93723
2.41606	0.93726
2.41718	0.93732
2.41831	0.93731
2.41944	0.93729
2.42057	0.9373
2.4217	0.93733
2.42283	0.93739
2.42396	0.93744
2.4251	0.93743
2.42623	0.93743
2.42737	0.93746
2.4285	0.93749
2.42964	0.9375
2.43078	0.93752
2.43192	0.93752
2.43306	0.9375
2.4342	0.9375
2.43535	0.93756
2.43649	0.93762
2.43764	0.93765
2.43878	0.93765
2.43993	0.93764
2.44108	0.93761
2.44223	0.93758
2.44338	0.93759
2.44453	0.93762
2.44569	0.93766
2.44684	0.93768
2.448	0.93769
2.44915	0.93769
2.45031	0.93767
2.45147	0.93768
2.45263	0.93776
2.45379	0.93787
2.45495	0.93793
2.45611	0.93791
2.45728	0.93787
2.45844	0.93785
2.45961	0.93784
2.46078	0.93786
2.46194	0.93788
2.46311	0.93791
2.46428	0.93795
2.46546	0.93796
2.46663	0.93795
2.4678	0.93795
2.46898	0.93798
2.47015	0.938
2.47133	0.93799
2.47251	0.93799
2.47369	0.93799
2.47487	0.93801
2.47605	0.93801
2.47724	0.93801
2.47842	0.93804
2.47961	0.93812
2.48079	0.93818
2.48198	0.93822
2.48317	0.93824
2.48436	0.93826
2.48555	0.93827
2.48674	0.93826
2.48793	0.93824
2.48913	0.93821
2.49032	0.93823
2.49152	0.93825
2.49272	0.93825
2.49392	0.93823
2.49512	0.93822
2.49632	0.93826
2.49752	0.93833
2.49873	0.93839
2.49993	0.93842
2.50114	0.93842
2.50234	0.93841
2.50355	0.9384
2.50476	0.93839
2.50597	0.93839
2.50718	0.9384
2.5084	0.9384
2.50961	0.93839
2.51083	0.93842
2.51204	0.93847
2.51326	0.93853
2.51448	0.93854
2.5157	0.93851
2.51692	0.9385
2.51814	0.93858
2.51937	0.93867
2.52059	0.93867
2.52182	0.93859
2.52304	0.93853
2.52427	0.93854
2.5255	0.9386
2.52673	0.93867
2.52796	0.93873
2.5292	0.93872
2.53043	0.93867
2.53167	0.93863
2.5329	0.93866
2.53414	0.93868
2.53538	0.93865
2.53662	0.93867
2.53786	0.93873
2.53911	0.93877
2.54035	0.93876
2.5416	0.93869
2.54284	0.93862
2.54409	0.93865
2.54534	0.93872
2.54659	0.93876
2.54784	0.93879
2.54909	0.93881
2.55035	0.93878
2.5516	0.93871
2.55286	0.93874
2.55412	0.93889
2.55537	0.939
2.55663	0.93901
2.5579	0.93897
2.55916	0.93879
2.56042	0.93849
2.56169	0.93829
2.56295	0.93829
2.56422	0.93847
2.56549	0.93876
2.56676	0.93894
2.56803	0.93883
2.5693	0.93869
2.57058	0.93876
2.57185	0.93874
2.57313	0.93861
2.57441	0.93865
2.57569	0.93871
2.57697	0.93876
2.57825	0.93892
2.57953	0.93897
2.58081	0.93882
2.5821	0.93861
2.58339	0.93847
2.58467	0.93859
2.58596	0.93876
2.58725	0.93878
2.58854	0.93887
2.58984	0.93907
2.59113	0.93909
2.59243	0.93858
2.59372	0.93771
2.59502	0.93752
2.59632	0.93827
2.59762	0.93904
2.59892	0.93934
2.60023	0.93932
2.60153	0.93917
2.60284	0.93892
2.60415	0.93864
2.60545	0.93854
2.60676	0.93876
2.60808	0.93903
2.60939	0.93918
2.6107	0.93933
2.61202	0.93945
2.61333	0.93946
2.61465	0.93923
2.61597	0.93886
2.61729	0.9388
2.61861	0.93895
2.61994	0.93902
2.62126	0.93928
2.62259	0.93963
2.62391	0.93967
2.62524	0.9394
2.62657	0.93922
2.6279	0.93922
2.62924	0.93908
2.63057	0.93901
2.63191	0.93926
2.63324	0.93951
2.63458	0.93968
2.63592	0.93989
2.63726	0.94003
2.6386	0.94004
2.63995	0.93998
2.64129	0.93995
2.64264	0.93995
2.64399	0.93989
2.64533	0.93984
2.64668	0.93995
2.64804	0.94009
2.64939	0.94007
2.65074	0.93988
2.6521	0.93973
2.65346	0.93977
2.65482	0.93987
2.65618	0.93993
2.65754	0.93992
2.6589	0.93979
2.66026	0.93974
2.66163	0.93977
2.663	0.93961
2.66437	0.93916
2.66574	0.93884
2.66711	0.93891
2.66848	0.93887
2.66985	0.9386
2.67123	0.93888
2.67261	0.93955
2.67398	0.93971
2.67536	0.93942
2.67674	0.93924
2.67813	0.93938
2.67951	0.93973
2.6809	0.94004
2.68228	0.94011
2.68367	0.94008
2.68506	0.94009
2.68645	0.94016
2.68785	0.9403
2.68924	0.94047
2.69064	0.94047
2.69203	0.94021
2.69343	0.93991
2.69483	0.93992
2.69623	0.94021
2.69764	0.94048
2.69904	0.94055
2.70045	0.94049
2.70185	0.94056
2.70326	0.94074
2.70467	0.94084
2.70608	0.9408
2.7075	0.94062
2.70891	0.94033
2.71033	0.9402
2.71174	0.94048
2.71316	0.94094
2.71458	0.94118
2.71601	0.94121
2.71743	0.94104
2.71885	0.94062
2.72028	0.94033
2.72171	0.94048
2.72314	0.94062
2.72457	0.9407
2.726	0.94108
2.72744	0.94153
2.72887	0.94176
2.73031	0.94186
2.73175	0.94185
2.73319	0.94169
2.73463	0.94159
2.73607	0.94167
2.73752	0.94156
2.73896	0.94122
2.74041	0.94117
2.74186	0.94161
2.74331	0.94211
2.74476	0.94237
2.74622	0.94246
2.74767	0.94254
2.74913	0.94258
2.75059	0.94258
2.75205	0.94249
2.75351	0.94215
2.75497	0.94184
2.75644	0.94211
2.7579	0.94268
2.75937	0.94292
2.76084	0.94275
2.76231	0.94256
2.76378	0.94262
2.76526	0.94278
2.76673	0.94283
2.76821	0.94279
2.76969	0.94272
2.77117	0.94276
2.77265	0.94295
2.77413	0.94312
2.77562	0.94318
2.7771	0.94322
2.77859	0.94329
2.78008	0.94332
2.78157	0.94333
2.78307	0.94339
2.78456	0.94335
2.78606	0.94318
2.78756	0.94316
2.78906	0.94334
2.79056	0.94349
2.79206	0.94352
2.79356	0.94358
2.79507	0.94368
2.79658	0.94374
2.79809	0.94372
2.7996	0.94361
2.80111	0.9434
2.80262	0.94326
2.80414	0.94337
2.80566	0.94359
2.80718	0.94375
2.8087	0.94384
2.81022	0.94388
2.81174	0.94384
2.81327	0.94376
2.8148	0.9438
2.81633	0.9439
2.81786	0.94389
2.81939	0.94384
2.82092	0.94387
2.82246	0.94394
2.82399	0.94396
2.82553	0.94395
2.82707	0.94396
2.82862	0.94399
2.83016	0.94399
2.83171	0.94393
2.83325	0.94389
2.8348	0.94386
2.83635	0.94383
2.83791	0.94386
2.83946	0.94398
2.84102	0.94407
2.84257	0.9441
2.84413	0.9441
2.84569	0.9441
2.84726	0.94411
2.84882	0.94411
2.85039	0.94416
2.85196	0.94421
2.85352	0.94422
2.8551	0.9442
2.85667	0.94416
2.85824	0.94411
2.85982	0.9441
2.8614	0.94415
2.86298	0.94423
2.86456	0.94427
2.86614	0.94427
2.86773	0.94428
2.86932	0.94428
2.87091	0.94424
2.8725	0.94424
2.87409	0.94429
2.87568	0.94432
2.87728	0.94432
2.87888	0.94428
2.88047	0.94424
2.88208	0.94423
2.88368	0.94427
2.88528	0.94432
2.88689	0.94439
2.8885	0.94444
2.89011	0.94443
2.89172	0.94439
2.89333	0.94441
2.89495	0.94446
2.89657	0.94447
2.89819	0.94444
2.89981	0.94441
2.90143	0.94443
2.90305	0.94447
2.90468	0.94447
2.90631	0.94445
2.90794	0.94446
2.90957	0.94448
2.9112	0.94449
2.91284	0.94447
2.91448	0.94447
2.91612	0.94445
2.91776	0.94443
2.9194	0.94445
2.92104	0.94449
2.92269	0.94451
2.92434	0.94452
2.92599	0.94453
2.92764	0.94454
2.9293	0.9446
2.93095	0.94463
2.93261	0.9446
2.93427	0.94457
2.93593	0.9446
2.93759	0.94465
2.93926	0.94468
2.94093	0.94468
2.9426	0.94467
2.94427	0.94466
2.94594	0.94465
2.94761	0.94464
2.94929	0.94461
2.95097	0.94461
2.95265	0.94466
2.95433	0.94468
2.95602	0.94463
2.9577	0.94459
2.95939	0.94463
2.96108	0.94473
2.96277	0.94481
2.96447	0.94479
2.96616	0.94473
2.96786	0.9447
2.96956	0.94468
2.97126	0.94469
2.97297	0.9447
2.97467	0.94471
2.97638	0.94473
2.97809	0.94474
2.9798	0.94471
2.98152	0.94471
2.98323	0.94476
2.98495	0.94479
2.98667	0.94478
2.98839	0.94478
2.99011	0.9448
2.99184	0.94479
2.99357	0.94477
2.99529	0.94476
2.99703	0.94483
2.99876	0.94491
3.00049	0.94494
3.00223	0.94493
3.00397	0.94492
3.00571	0.94492
3.00746	0.94494
3.0092	0.945
3.01095	0.94505
3.0127	0.94505
3.01445	0.94505
3.0162	0.94506
3.01796	0.94508
3.01972	0.94507
3.02148	0.94505
3.02324	0.94507
3.025	0.9451
3.02677	0.94508
3.02854	0.94503
3.03031	0.94503
3.03208	0.94507
3.03385	0.94514
3.03563	0.94521
3.03741	0.94524
3.03919	0.94522
3.04097	0.94518
3.04276	0.94515
3.04454	0.94519
3.04633	0.94526
3.04812	0.94526
3.04991	0.94523
3.05171	0.94521
3.05351	0.94521
3.05531	0.94522
3.05711	0.94526
3.05891	0.94529
3.06072	0.94529
3.06252	0.94526
3.06433	0.94527
3.06615	0.94528
3.06796	0.94529
3.06978	0.94529
3.0716	0.94528
3.07342	0.94527
3.07524	0.94528
3.07707	0.94532
3.07889	0.94533
3.08072	0.94529
3.08255	0.94526
3.08439	0.94525
3.08622	0.94526
3.08806	0.94529
3.0899	0.94532
3.09174	0.94533
3.09359	0.94535
3.09544	0.94537
3.09728	0.94533
3.09914	0.9453
3.10099	0.94534
3.10285	0.94542
3.1047	0.94551
3.10656	0.94556
3.10843	0.94555
3.11029	0.94552
3.11216	0.94553
3.11403	0.94556
3.1159	0.94559
3.11777	0.94559
3.11965	0.94558
3.12153	0.94559
3.12341	0.94561
3.12529	0.94562
3.12717	0.94566
3.12906	0.94573
3.13095	0.94578
3.13284	0.94578
3.13474	0.94576
3.13663	0.94579
3.13853	0.94585
3.14043	0.9459
3.14234	0.94591
3.14424	0.94592
3.14615	0.94594
3.14806	0.94595
3.14997	0.94595
3.15189	0.94593
3.1538	0.94591
3.15572	0.94589
3.15765	0.9459
3.15957	0.94592
3.1615	0.94595
3.16343	0.94601
3.16536	0.94607
3.16729	0.94608
3.16923	0.94606
3.17116	0.94601
3.17311	0.94597
3.17505	0.94594
3.17699	0.94597
3.17894	0.94602
3.18089	0.94608
3.18285	0.94613
3.1848	0.94614
3.18676	0.94612
3.18872	0.94611
3.19068	0.94611
3.19264	0.94613
3.19461	0.94615
3.19658	0.94616
3.19855	0.94621
3.20053	0.94626
3.2025	0.94628
3.20448	0.94629
3.20647	0.94629
3.20845	0.94628
3.21044	0.94629
3.21243	0.94636
3.21442	0.94642
3.21641	0.94643
3.21841	0.94645
3.22041	0.9465
3.22241	0.94653
3.22441	0.94653
3.22642	0.94652
3.22843	0.94651
3.23044	0.94653
3.23245	0.94657
3.23447	0.94662
3.23649	0.94665
3.23851	0.94666
3.24053	0.94666
3.24256	0.94668
3.24459	0.94671
3.24662	0.94675
3.24866	0.94675
3.25069	0.94673
3.25273	0.94672
3.25477	0.94674
3.25682	0.94674
3.25887	0.94675
3.26091	0.94676
3.26297	0.94678
3.26502	0.9468
3.26708	0.94681
3.26914	0.94683
3.2712	0.94685
3.27327	0.94686
3.27533	0.94686
3.2774	0.94688
3.27948	0.94691
3.28155	0.94692
3.28363	0.9469
3.28571	0.94689
3.2878	0.94691
3.28988	0.94694
3.29197	0.94695
3.29406	0.94696
3.29616	0.94701
3.29825	0.94706
3.30035	0.94709
3.30246	0.94709
3.30456	0.94706
3.30667	0.94704
3.30878	0.94707
3.31089	0.94713
3.31301	0.94714
3.31512	0.94713
3.31725	0.94715
3.31937	0.94717
3.3215	0.94717
3.32362	0.94719
3.32576	0.94721
3.32789	0.9472
3.33003	0.94718
3.33217	0.94717
3.33431	0.94721
3.33646	0.94727
3.33861	0.94732
3.34076	0.94733
3.34291	0.94733
3.34507	0.94732
3.34723	0.94731
3.34939	0.94735
3.35155	0.9474
3.35372	0.94741
3.35589	0.94737
3.35807	0.94728
3.36024	0.94723
3.36242	0.94725
3.3646	0.94731
3.36679	0.94733
3.36898	0.94731
3.37117	0.94729
3.37336	0.94729
3.37556	0.94729
3.37776	0.94727
3.37996	0.94723
3.38216	0.94724
3.38437	0.94729
3.38658	0.94733
3.38879	0.94735
3.39101	0.94736
3.39323	0.94737
3.39545	0.94735
3.39768	0.94732
3.3999	0.9473
3.40214	0.94727
3.40437	0.94724
3.40661	0.94722
3.40885	0.94718
3.41109	0.94711
3.41333	0.94702
3.41558	0.94692
3.41783	0.94682
3.42009	0.94677
3.42235	0.94673
3.42461	0.94671
3.42687	0.94676
3.42914	0.94691
3.43141	0.94713
3.43368	0.94736
3.43595	0.94751
3.43823	0.94758
3.44051	0.94767
3.4428	0.94779
3.44509	0.94789
3.44738	0.94794
3.44967	0.94797
3.45197	0.94802
3.45427	0.94808
3.45657	0.94814
3.45888	0.94819
3.46118	0.94819
3.4635	0.94821
3.46581	0.94828
3.46813	0.94836
3.47045	0.94841
3.47278	0.94841
3.4751	0.9484
3.47743	0.94842
3.47977	0.94848
3.48211	0.9485
3.48445	0.9485
3.48679	0.94847
3.48914	0.94844
3.49148	0.94844
3.49384	0.94847
3.49619	0.94851
3.49855	0.94851
3.50091	0.94846
3.50328	0.94837
3.50565	0.94827
3.50802	0.94824
3.5104	0.94833
3.51277	0.9485
3.51516	0.94866
3.51754	0.94878
3.51993	0.94887
3.52232	0.94896
3.52471	0.94904
3.52711	0.9491
3.52951	0.94915
3.53192	0.94918
3.53432	0.94923
3.53674	0.9493
3.53915	0.94937
3.54157	0.94943
3.54399	0.94943
3.54641	0.9494
3.54884	0.94939
3.55127	0.94944
3.5537	0.94951
3.55614	0.94955
3.55858	0.94959
3.56103	0.94961
3.56347	0.94963
3.56592	0.94965
3.56838	0.94969
3.57084	0.94973
3.5733	0.94978
3.57576	0.94985
3.57823	0.94991
3.5807	0.94993
3.58318	0.94993
3.58565	0.94993
3.58813	0.94993
3.59062	0.95
3.59311	0.95009
3.5956	0.95015
3.59809	0.95015
3.60059	0.95015
3.6031	0.95019
3.6056	0.95024
3.60811	0.95026
3.61062	0.95027
3.61314	0.95031
3.61566	0.95036
3.61818	0.95038
3.62071	0.95039
3.62324	0.95042
3.62577	0.95046
3.62831	0.9505
3.63085	0.95055
3.6334	0.95061
3.63594	0.95067
3.63849	0.95071
3.64105	0.95073
3.64361	0.95075
3.64617	0.95077
3.64874	0.9508
3.65131	0.95084
3.65388	0.95089
3.65646	0.95092
3.65904	0.95092
3.66162	0.95094
3.66421	0.95099
3.6668	0.95104
3.66939	0.95109
3.67199	0.95114
3.6746	0.95117
3.6772	0.9512
3.67981	0.95122
3.68243	0.95125
3.68504	0.9513
3.68766	0.95134
3.69029	0.95136
3.69292	0.95139
3.69555	0.95144
3.69818	0.95149
3.70082	0.95151
3.70347	0.95152
3.70611	0.95154
3.70877	0.95156
3.71142	0.9516
3.71408	0.95166
3.71674	0.95172
3.71941	0.95175
3.72208	0.95176
3.72475	0.95179
3.72743	0.95184
3.73011	0.95188
3.7328	0.95191
3.73549	0.95194
3.73818	0.95196
3.74088	0.95198
3.74358	0.95202
3.74628	0.95207
3.74899	0.95211
3.7517	0.95216
3.75442	0.95222
3.75714	0.95226
3.75987	0.95229
3.76259	0.95233
3.76533	0.95241
3.76806	0.95246
3.7708	0.9525
3.77355	0.95253
3.7763	0.95256
3.77905	0.95257
3.78181	0.95259
3.78457	0.95262
3.78733	0.95265
3.7901	0.95267
3.79287	0.95269
3.79565	0.95273
3.79843	0.95281
3.80121	0.95292
3.804	0.95298
3.80679	0.95298
3.80959	0.95299
3.81239	0.95304
3.8152	0.95311
3.81801	0.95314
3.82082	0.95315
3.82364	0.95317
3.82646	0.95321
3.82929	0.95325
3.83212	0.95328
3.83495	0.95332
3.83779	0.95337
3.84063	0.95342
3.84348	0.95346
3.84633	0.95348
3.84919	0.95352
3.85205	0.95356
3.85491	0.95359
3.85778	0.95363
3.86065	0.95371
3.86353	0.95378
3.86641	0.9538
3.86929	0.95381
3.87218	0.95385
3.87508	0.9539
3.87798	0.95394
3.88088	0.95397
3.88379	0.95401
3.8867	0.95404
3.88961	0.95407
3.89253	0.95411
3.89546	0.95417
3.89839	0.95423
3.90132	0.95428
3.90426	0.95432
3.9072	0.95432
3.91015	0.95432
3.9131	0.95436
3.91605	0.95443
3.91901	0.95446
3.92198	0.95448
3.92495	0.95451
3.92792	0.95455
3.9309	0.9546
3.93388	0.95464
3.93687	0.95466
3.93986	0.95469
3.94286	0.95475
3.94586	0.95479
3.94886	0.95482
3.95187	0.95485
3.95489	0.95489
3.9579	0.95495
3.96093	0.95501
3.96396	0.95506
3.96699	0.95509
3.97003	0.95509
3.97307	0.9551
3.97612	0.95512
3.97917	0.95514
3.98222	0.95514
3.98528	0.95517
3.98835	0.95523
3.99142	0.9553
3.9945	0.95532
3.99757	0.95534
4.00066	0.95538
4.00375	0.95544
4.00684	0.95549
4.00994	0.95553
4.01305	0.95556
4.01615	0.95557
4.01927	0.9556
4.02239	0.95565
4.02551	0.9557
4.02864	0.95573
4.03177	0.95578
4.03491	0.95581
4.03805	0.95581
4.0412	0.95582
4.04435	0.95585
4.04751	0.95589
4.05067	0.95591
4.05383	0.95593
4.05701	0.95595
4.06018	0.95599
4.06337	0.95601
4.06655	0.95605
4.06974	0.95611
4.07294	0.95616
4.07614	0.9562
4.07935	0.9562
4.08256	0.95619
4.08578	0.9562
4.089	0.95621
4.09223	0.95623
4.09546	0.95627
4.0987	0.95632
4.10194	0.95636
4.10519	0.95639
4.10844	0.95642
4.1117	0.95645
4.11496	0.95647
4.11823	0.95647
4.12151	0.95648
4.12478	0.95651
4.12807	0.95654
4.13136	0.95658
4.13465	0.9566
4.13795	0.95662
4.14126	0.95666
4.14457	0.95672
4.14788	0.95675
4.1512	0.95676
4.15453	0.95678
4.15786	0.95681
4.1612	0.95685
4.16454	0.95688
4.16789	0.95688
4.17124	0.95688
4.1746	0.9569
4.17797	0.95696
4.18133	0.95702
4.18471	0.95706
4.18809	0.95707
4.19148	0.95706
4.19487	0.95704
4.19826	0.95702
4.20167	0.95702
4.20507	0.95705
4.20849	0.95705
4.2119	0.95702
4.21533	0.95697
4.21876	0.95692
4.22219	0.95685
4.22564	0.95678
4.22908	0.95676
4.23253	0.95678
4.23599	0.95682
4.23946	0.95689
4.24293	0.95698
4.2464	0.95712
4.24988	0.95727
4.25337	0.95742
4.25686	0.95751
4.26036	0.95753
4.26386	0.95747
4.26737	0.95739
4.27089	0.95733
4.27441	0.95732
4.27793	0.95734
4.28147	0.95738
4.285	0.95743
4.28855	0.95749
4.2921	0.95758
4.29565	0.95765
4.29922	0.95768
4.30278	0.95772
4.30636	0.95779
4.30994	0.95787
4.31352	0.95796
4.31711	0.95807
4.32071	0.95818
4.32432	0.95825
4.32793	0.95831
4.33154	0.9584
4.33516	0.95847
4.33879	0.95849
4.34242	0.95851
4.34606	0.95857
4.34971	0.95862
4.35336	0.95863
4.35702	0.95866
4.36069	0.95874
4.36436	0.95881
4.36803	0.95884
4.37172	0.95886
4.3754	0.95891
4.3791	0.95899
4.3828	0.95905
4.38651	0.95905
4.39022	0.95904
4.39394	0.95907
4.39767	0.95914
4.4014	0.95922
4.40514	0.9593
4.40889	0.95933
4.41264	0.95935
4.4164	0.95938
4.42017	0.95938
4.42394	0.95935
4.42772	0.95936
4.4315	0.95941
4.43529	0.95949
4.43909	0.95959
4.44289	0.95966
4.4467	0.95971
4.45052	0.95975
4.45434	0.95974
4.45817	0.9597
4.46201	0.95972
4.46585	0.95974
4.4697	0.95973
4.47356	0.95975
4.47742	0.95982
4.48129	0.95988
4.48517	0.95991
4.48905	0.95997
4.49294	0.96003
4.49684	0.96005
4.50074	0.96012

## Sheet: 4T
Transmission spectra 4T
Wavelength (µm)	Transmission
2.00033	0.91676
2.0011	0.91684
2.00187	0.91689
2.00265	0.91689
2.00342	0.91693
2.0042	0.91694
2.00497	0.91684
2.00575	0.91681
2.00652	0.91689
2.0073	0.91692
2.00808	0.91689
2.00885	0.91691
2.00963	0.91693
2.01041	0.91688
2.01119	0.91689
2.01197	0.91697
2.01275	0.91691
2.01354	0.91684
2.01432	0.91697
2.0151	0.91712
2.01588	0.9171
2.01667	0.91705
2.01745	0.91704
2.01824	0.91697
2.01902	0.91695
2.01981	0.91706
2.0206	0.9171
2.02139	0.91701
2.02217	0.91695
2.02296	0.91686
2.02375	0.91677
2.02454	0.9169
2.02533	0.91715
2.02613	0.91717
2.02692	0.91707
2.02771	0.91705
2.0285	0.91699
2.0293	0.91686
2.03009	0.91683
2.03089	0.91684
2.03168	0.91677
2.03248	0.91674
2.03328	0.9168
2.03407	0.91686
2.03487	0.91688
2.03567	0.91689
2.03647	0.91683
2.03727	0.91678
2.03807	0.91687
2.03887	0.91702
2.03968	0.91702
2.04048	0.91694
2.04128	0.91694
2.04209	0.91695
2.04289	0.91692
2.0437	0.91692
2.0445	0.91685
2.04531	0.9168
2.04611	0.91694
2.04692	0.91712
2.04773	0.91714
2.04854	0.91707
2.04935	0.91704
2.05016	0.91699
2.05097	0.91699
2.05178	0.91712
2.05259	0.91722
2.05341	0.91718
2.05422	0.91709
2.05504	0.91708
2.05585	0.9171
2.05667	0.91709
2.05748	0.91702
2.0583	0.917
2.05912	0.91706
2.05993	0.91717
2.06075	0.91718
2.06157	0.91705
2.06239	0.91698
2.06321	0.91703
2.06403	0.91701
2.06486	0.91689
2.06568	0.91682
2.0665	0.91683
2.06733	0.91686
2.06815	0.91697
2.06898	0.91707
2.0698	0.91704
2.07063	0.91703
2.07146	0.91709
2.07228	0.91708
2.07311	0.91702
2.07394	0.91703
2.07477	0.91707
2.0756	0.91705
2.07643	0.91706
2.07727	0.91706
2.0781	0.91701
2.07893	0.917
2.07977	0.91701
2.0806	0.91689
2.08144	0.91677
2.08227	0.91684
2.08311	0.91696
2.08394	0.91699
2.08478	0.91706
2.08562	0.91721
2.08646	0.91721
2.0873	0.91712
2.08814	0.9171
2.08898	0.91711
2.08982	0.91711
2.09067	0.91717
2.09151	0.91722
2.09235	0.91718
2.0932	0.91707
2.09404	0.91695
2.09489	0.91689
2.09574	0.91691
2.09658	0.91695
2.09743	0.91697
2.09828	0.91703
2.09913	0.91712
2.09998	0.91712
2.10083	0.91704
2.10168	0.91703
2.10254	0.9171
2.10339	0.91713
2.10424	0.9171
2.1051	0.91707
2.10595	0.91703
2.10681	0.91698
2.10766	0.91695
2.10852	0.91694
2.10938	0.9169
2.11024	0.91695
2.1111	0.91715
2.11196	0.9173
2.11282	0.91733
2.11368	0.91734
2.11454	0.91732
2.1154	0.91722
2.11627	0.91712
2.11713	0.91705
2.118	0.917
2.11886	0.91703
2.11973	0.91709
2.12059	0.91708
2.12146	0.91698
2.12233	0.91688
2.1232	0.91685
2.12407	0.91688
2.12494	0.91695
2.12581	0.91701
2.12668	0.91703
2.12756	0.91703
2.12843	0.91701
2.1293	0.91697
2.13018	0.917
2.13105	0.91711
2.13193	0.91713
2.13281	0.91709
2.13369	0.91707
2.13456	0.91704
2.13544	0.91701
2.13632	0.91705
2.1372	0.91711
2.13808	0.91713
2.13897	0.91714
2.13985	0.91714
2.14073	0.91712
2.14162	0.91717
2.1425	0.91723
2.14339	0.91718
2.14427	0.91705
2.14516	0.91698
2.14605	0.91696
2.14694	0.91693
2.14783	0.91694
2.14872	0.91704
2.14961	0.9171
2.1505	0.91706
2.15139	0.91702
2.15229	0.91705
2.15318	0.9171
2.15407	0.91714
2.15497	0.91714
2.15586	0.9171
2.15676	0.91706
2.15766	0.91713
2.15856	0.91722
2.15946	0.9172
2.16036	0.9171
2.16126	0.91698
2.16216	0.91695
2.16306	0.91704
2.16396	0.9171
2.16487	0.91703
2.16577	0.917
2.16668	0.91707
2.16758	0.91713
2.16849	0.91716
2.1694	0.91719
2.1703	0.91713
2.17121	0.91704
2.17212	0.91702
2.17303	0.91704
2.17394	0.91702
2.17486	0.91701
2.17577	0.91699
2.17668	0.91693
2.1776	0.91692
2.17851	0.91703
2.17943	0.91713
2.18034	0.91718
2.18126	0.91724
2.18218	0.91727
2.1831	0.91722
2.18402	0.91712
2.18494	0.91704
2.18586	0.91701
2.18678	0.91703
2.1877	0.91707
2.18863	0.91706
2.18955	0.91702
2.19048	0.91705
2.1914	0.9171
2.19233	0.91711
2.19325	0.91708
2.19418	0.91705
2.19511	0.91707
2.19604	0.91715
2.19697	0.91719
2.1979	0.91716
2.19884	0.91711
2.19977	0.91711
2.2007	0.9171
2.20164	0.91705
2.20257	0.91702
2.20351	0.91705
2.20445	0.91704
2.20538	0.91699
2.20632	0.91698
2.20726	0.91698
2.2082	0.91701
2.20914	0.91705
2.21008	0.91711
2.21103	0.91715
2.21197	0.91714
2.21291	0.9171
2.21386	0.91709
2.2148	0.91713
2.21575	0.9172
2.2167	0.91719
2.21765	0.91708
2.21859	0.91703
2.21954	0.91708
2.22049	0.91715
2.22145	0.91722
2.2224	0.91724
2.22335	0.91722
2.2243	0.91722
2.22526	0.91726
2.22621	0.91725
2.22717	0.91724
2.22813	0.91725
2.22909	0.91723
2.23005	0.91714
2.231	0.91706
2.23196	0.91703
2.23293	0.91705
2.23389	0.91709
2.23485	0.91714
2.23581	0.9172
2.23678	0.91721
2.23774	0.91714
2.23871	0.91706
2.23968	0.91706
2.24065	0.91712
2.24161	0.91718
2.24258	0.91722
2.24355	0.91724
2.24453	0.91721
2.2455	0.91711
2.24647	0.91706
2.24744	0.91709
2.24842	0.91714
2.24939	0.91721
2.25037	0.91727
2.25135	0.91726
2.25233	0.91721
2.2533	0.91718
2.25428	0.91718
2.25527	0.91718
2.25625	0.91721
2.25723	0.91724
2.25821	0.91721
2.2592	0.91718
2.26018	0.9172
2.26117	0.91723
2.26215	0.91722
2.26314	0.91718
2.26413	0.91713
2.26512	0.91711
2.26611	0.91713
2.2671	0.91718
2.26809	0.91722
2.26908	0.91724
2.27008	0.91728
2.27107	0.91732
2.27207	0.91735
2.27306	0.91731
2.27406	0.91719
2.27506	0.91712
2.27606	0.91711
2.27706	0.91708
2.27806	0.91707
2.27906	0.91713
2.28006	0.91722
2.28106	0.91728
2.28207	0.91731
2.28307	0.91733
2.28408	0.91731
2.28508	0.91734
2.28609	0.91742
2.2871	0.91744
2.28811	0.91738
2.28912	0.91733
2.29013	0.91731
2.29114	0.91732
2.29216	0.91733
2.29317	0.91734
2.29418	0.91731
2.2952	0.91728
2.29622	0.91729
2.29723	0.91734
2.29825	0.91738
2.29927	0.91738
2.30029	0.91737
2.30131	0.91738
2.30233	0.9174
2.30336	0.91742
2.30438	0.91741
2.3054	0.91737
2.30643	0.91736
2.30746	0.91741
2.30848	0.91746
2.30951	0.91748
2.31054	0.91746
2.31157	0.9174
2.3126	0.91733
2.31363	0.91735
2.31467	0.91739
2.3157	0.91742
2.31674	0.91741
2.31777	0.91739
2.31881	0.91738
2.31985	0.9174
2.32088	0.91738
2.32192	0.91739
2.32296	0.91746
2.324	0.91753
2.32505	0.91754
2.32609	0.91748
2.32713	0.91743
2.32818	0.91745
2.32922	0.91749
2.33027	0.91749
2.33132	0.9175
2.33237	0.91751
2.33342	0.91749
2.33447	0.91746
2.33552	0.91747
2.33657	0.91756
2.33763	0.91763
2.33868	0.91762
2.33974	0.91759
2.34079	0.91755
2.34185	0.91751
2.34291	0.91751
2.34397	0.91753
2.34503	0.91758
2.34609	0.91763
2.34715	0.91765
2.34821	0.91768
2.34928	0.91772
2.35034	0.91773
2.35141	0.9177
2.35247	0.91771
2.35354	0.91774
2.35461	0.91772
2.35568	0.91765
2.35675	0.91757
2.35782	0.91758
2.3589	0.91765
2.35997	0.91772
2.36104	0.91775
2.36212	0.91777
2.3632	0.91781
2.36427	0.91785
2.36535	0.91785
2.36643	0.9178
2.36751	0.91775
2.3686	0.91775
2.36968	0.91779
2.37076	0.9178
2.37185	0.91773
2.37293	0.91769
2.37402	0.91772
2.37511	0.91774
2.37619	0.91774
2.37728	0.91778
2.37837	0.91783
2.37947	0.91783
2.38056	0.91782
2.38165	0.91784
2.38275	0.91791
2.38384	0.91796
2.38494	0.91794
2.38604	0.91791
2.38713	0.91791
2.38823	0.91797
2.38933	0.91802
2.39044	0.91799
2.39154	0.91795
2.39264	0.91796
2.39375	0.91797
2.39485	0.91794
2.39596	0.91791
2.39707	0.91793
2.39818	0.91798
2.39928	0.91802
2.4004	0.91802
2.40151	0.918
2.40262	0.91799
2.40373	0.91796
2.40485	0.91793
2.40597	0.91792
2.40708	0.91797
2.4082	0.91803
2.40932	0.91808
2.41044	0.91813
2.41156	0.91818
2.41268	0.9182
2.41381	0.91813
2.41493	0.91806
2.41606	0.91806
2.41718	0.91809
2.41831	0.91811
2.41944	0.91812
2.42057	0.91813
2.4217	0.91811
2.42283	0.91811
2.42396	0.91813
2.4251	0.91814
2.42623	0.91814
2.42737	0.91818
2.4285	0.91823
2.42964	0.91824
2.43078	0.91823
2.43192	0.91822
2.43306	0.91822
2.4342	0.91824
2.43535	0.91826
2.43649	0.91825
2.43764	0.91825
2.43878	0.91828
2.43993	0.91829
2.44108	0.91829
2.44223	0.91828
2.44338	0.91827
2.44453	0.91825
2.44569	0.91822
2.44684	0.91821
2.448	0.91825
2.44915	0.91828
2.45031	0.91828
2.45147	0.91829
2.45263	0.91836
2.45379	0.91847
2.45495	0.91851
2.45611	0.91848
2.45728	0.91843
2.45844	0.91843
2.45961	0.9185
2.46078	0.91856
2.46194	0.91853
2.46311	0.91846
2.46428	0.91843
2.46546	0.91844
2.46663	0.91844
2.4678	0.91843
2.46898	0.91846
2.47015	0.91851
2.47133	0.91852
2.47251	0.91851
2.47369	0.91851
2.47487	0.91851
2.47605	0.91847
2.47724	0.91846
2.47842	0.91851
2.47961	0.91858
2.48079	0.91862
2.48198	0.91868
2.48317	0.91873
2.48436	0.91875
2.48555	0.91873
2.48674	0.91872
2.48793	0.91869
2.48913	0.91866
2.49032	0.91867
2.49152	0.91869
2.49272	0.91867
2.49392	0.91864
2.49512	0.91864
2.49632	0.91869
2.49752	0.91874
2.49873	0.91877
2.49993	0.91882
2.50114	0.91886
2.50234	0.91883
2.50355	0.91878
2.50476	0.91876
2.50597	0.9188
2.50718	0.91884
2.5084	0.91885
2.50961	0.91884
2.51083	0.91883
2.51204	0.91883
2.51326	0.91885
2.51448	0.91889
2.5157	0.91889
2.51692	0.91889
2.51814	0.91892
2.51937	0.91892
2.52059	0.91889
2.52182	0.91887
2.52304	0.9189
2.52427	0.91894
2.5255	0.91898
2.52673	0.91902
2.52796	0.91904
2.5292	0.91901
2.53043	0.91894
2.53167	0.9189
2.5329	0.91893
2.53414	0.91896
2.53538	0.91894
2.53662	0.91897
2.53786	0.91904
2.53911	0.91907
2.54035	0.91904
2.5416	0.91898
2.54284	0.91893
2.54409	0.91895
2.54534	0.91898
2.54659	0.91898
2.54784	0.91896
2.54909	0.91896
2.55035	0.91895
2.5516	0.91892
2.55286	0.91898
2.55412	0.91913
2.55537	0.91924
2.55663	0.91925
2.5579	0.91919
2.55916	0.91899
2.56042	0.91866
2.56169	0.91842
2.56295	0.91843
2.56422	0.91864
2.56549	0.91895
2.56676	0.91914
2.56803	0.91902
2.5693	0.91884
2.57058	0.91889
2.57185	0.9189
2.57313	0.9188
2.57441	0.91886
2.57569	0.91894
2.57697	0.91901
2.57825	0.91917
2.57953	0.91919
2.58081	0.91903
2.5821	0.91879
2.58339	0.91862
2.58467	0.91874
2.58596	0.91892
2.58725	0.91894
2.58854	0.91901
2.58984	0.91917
2.59113	0.91919
2.59243	0.91867
2.59372	0.91778
2.59502	0.91757
2.59632	0.91833
2.59762	0.91911
2.59892	0.91939
2.60023	0.91933
2.60153	0.91915
2.60284	0.91892
2.60415	0.91866
2.60545	0.91854
2.60676	0.91873
2.60808	0.91901
2.60939	0.91917
2.6107	0.9193
2.61202	0.9194
2.61333	0.91942
2.61465	0.9192
2.61597	0.91882
2.61729	0.91875
2.61861	0.91885
2.61994	0.91886
2.62126	0.91913
2.62259	0.91958
2.62391	0.91968
2.62524	0.9194
2.62657	0.91917
2.6279	0.91913
2.62924	0.91897
2.63057	0.91892
2.63191	0.91921
2.63324	0.91948
2.63458	0.91965
2.63592	0.91983
2.63726	0.91993
2.6386	0.9199
2.63995	0.91981
2.64129	0.91976
2.64264	0.91978
2.64399	0.91973
2.64533	0.91967
2.64668	0.91977
2.64804	0.91991
2.64939	0.9199
2.65074	0.91973
2.6521	0.91961
2.65346	0.91964
2.65482	0.91971
2.65618	0.91977
2.65754	0.91977
2.6589	0.91965
2.66026	0.91957
2.66163	0.91958
2.663	0.91935
2.66437	0.91883
2.66574	0.9185
2.66711	0.91862
2.66848	0.9186
2.66985	0.91834
2.67123	0.91866
2.67261	0.91937
2.67398	0.91952
2.67536	0.91918
2.67674	0.91898
2.67813	0.91915
2.67951	0.91956
2.6809	0.91988
2.68228	0.91991
2.68367	0.91983
2.68506	0.91986
2.68645	0.91998
2.68785	0.92014
2.68924	0.92027
2.69064	0.92023
2.69203	0.91996
2.69343	0.91966
2.69483	0.91969
2.69623	0.92001
2.69764	0.92032
2.69904	0.92038
2.70045	0.92031
2.70185	0.92036
2.70326	0.92052
2.70467	0.9206
2.70608	0.92055
2.7075	0.92035
2.70891	0.92004
2.71033	0.91992
2.71174	0.92023
2.71316	0.9207
2.71458	0.92091
2.71601	0.92086
2.71743	0.92064
2.71885	0.92018
2.72028	0.91985
2.72171	0.91999
2.72314	0.92016
2.72457	0.92027
2.726	0.92062
2.72744	0.92101
2.72887	0.9212
2.73031	0.92127
2.73175	0.92124
2.73319	0.92104
2.73463	0.92092
2.73607	0.92102
2.73752	0.92091
2.73896	0.9205
2.74041	0.92037
2.74186	0.92075
2.74331	0.92125
2.74476	0.92151
2.74622	0.92157
2.74767	0.92162
2.74913	0.92168
2.75059	0.92169
2.75205	0.92157
2.75351	0.92117
2.75497	0.92078
2.75644	0.92099
2.7579	0.92156
2.75937	0.92182
2.76084	0.92165
2.76231	0.9214
2.76378	0.92141
2.76526	0.92158
2.76673	0.92166
2.76821	0.92166
2.76969	0.92161
2.77117	0.92163
2.77265	0.92179
2.77413	0.92196
2.77562	0.92201
2.7771	0.92199
2.77859	0.92201
2.78008	0.92204
2.78157	0.92207
2.78307	0.92212
2.78456	0.92206
2.78606	0.92187
2.78756	0.92183
2.78906	0.92202
2.79056	0.92221
2.79206	0.92226
2.79356	0.92231
2.79507	0.92241
2.79658	0.9225
2.79809	0.92252
2.7996	0.92241
2.80111	0.92218
2.80262	0.92202
2.80414	0.92214
2.80566	0.92235
2.80718	0.92245
2.8087	0.9225
2.81022	0.92255
2.81174	0.92255
2.81327	0.9225
2.8148	0.92247
2.81633	0.92249
2.81786	0.9225
2.81939	0.92249
2.82092	0.92254
2.82246	0.92266
2.82399	0.92272
2.82553	0.92267
2.82707	0.9226
2.82862	0.92261
2.83016	0.92265
2.83171	0.92263
2.83325	0.92258
2.8348	0.92252
2.83635	0.92245
2.83791	0.92246
2.83946	0.92258
2.84102	0.92268
2.84257	0.92271
2.84413	0.92272
2.84569	0.92272
2.84726	0.92269
2.84882	0.92264
2.85039	0.92263
2.85196	0.92268
2.85352	0.92272
2.8551	0.92275
2.85667	0.92275
2.85824	0.92273
2.85982	0.92271
2.8614	0.92271
2.86298	0.92277
2.86456	0.92285
2.86614	0.92285
2.86773	0.92277
2.86932	0.92269
2.87091	0.92266
2.8725	0.92266
2.87409	0.92271
2.87568	0.92277
2.87728	0.9228
2.87888	0.92279
2.88047	0.92276
2.88208	0.92274
2.88368	0.92274
2.88528	0.92275
2.88689	0.92277
2.8885	0.9228
2.89011	0.92281
2.89172	0.92281
2.89333	0.9228
2.89495	0.9228
2.89657	0.9228
2.89819	0.9228
2.89981	0.92283
2.90143	0.92288
2.90305	0.9229
2.90468	0.9229
2.90631	0.9229
2.90794	0.92291
2.90957	0.92291
2.9112	0.92289
2.91284	0.92287
2.91448	0.92289
2.91612	0.92294
2.91776	0.92296
2.9194	0.92294
2.92104	0.92291
2.92269	0.92289
2.92434	0.92286
2.92599	0.92284
2.92764	0.92285
2.9293	0.92288
2.93095	0.92289
2.93261	0.92288
2.93427	0.92286
2.93593	0.92284
2.93759	0.92287
2.93926	0.92295
2.94093	0.92297
2.9426	0.92294
2.94427	0.92293
2.94594	0.92296
2.94761	0.92295
2.94929	0.92292
2.95097	0.92292
2.95265	0.92295
2.95433	0.92296
2.95602	0.92292
2.9577	0.9229
2.95939	0.92296
2.96108	0.92301
2.96277	0.923
2.96447	0.92296
2.96616	0.92293
2.96786	0.92291
2.96956	0.92288
2.97126	0.92288
2.97297	0.92288
2.97467	0.92291
2.97638	0.92295
2.97809	0.92299
2.9798	0.92298
2.98152	0.92297
2.98323	0.923
2.98495	0.92303
2.98667	0.92305
2.98839	0.92307
2.99011	0.92312
2.99184	0.92315
2.99357	0.92314
2.99529	0.92309
2.99703	0.92306
2.99876	0.92308
3.00049	0.92313
3.00223	0.92315
3.00397	0.92315
3.00571	0.92314
3.00746	0.92318
3.0092	0.92325
3.01095	0.9233
3.0127	0.92329
3.01445	0.92328
3.0162	0.92333
3.01796	0.92336
3.01972	0.92332
3.02148	0.9233
3.02324	0.92335
3.025	0.92336
3.02677	0.92329
3.02854	0.92324
3.03031	0.92324
3.03208	0.92326
3.03385	0.92326
3.03563	0.92328
3.03741	0.92333
3.03919	0.92338
3.04097	0.92339
3.04276	0.92337
3.04454	0.92336
3.04633	0.92337
3.04812	0.92335
3.04991	0.92334
3.05171	0.92337
3.05351	0.92341
3.05531	0.92339
3.05711	0.92335
3.05891	0.92335
3.06072	0.92337
3.06252	0.92338
3.06433	0.92339
3.06615	0.92337
3.06796	0.9233
3.06978	0.92326
3.0716	0.92331
3.07342	0.92337
3.07524	0.92339
3.07707	0.92337
3.07889	0.92332
3.08072	0.92326
3.08255	0.92323
3.08439	0.92322
3.08622	0.92318
3.08806	0.92318
3.0899	0.92322
3.09174	0.92321
3.09359	0.92315
3.09544	0.92312
3.09728	0.92309
3.09914	0.92306
3.10099	0.92307
3.10285	0.92312
3.1047	0.92319
3.10656	0.92322
3.10843	0.92322
3.11029	0.92323
3.11216	0.92327
3.11403	0.92332
3.1159	0.92336
3.11777	0.92342
3.11965	0.92349
3.12153	0.92357
3.12341	0.92365
3.12529	0.92367
3.12717	0.92366
3.12906	0.92369
3.13095	0.92375
3.13284	0.92378
3.13474	0.92381
3.13663	0.92383
3.13853	0.92384
3.14043	0.92385
3.14234	0.92388
3.14424	0.9239
3.14615	0.92392
3.14806	0.92393
3.14997	0.92397
3.15189	0.924
3.1538	0.92401
3.15572	0.92403
3.15765	0.92402
3.15957	0.924
3.1615	0.924
3.16343	0.92402
3.16536	0.92403
3.16729	0.92407
3.16923	0.9241
3.17116	0.92408
3.17311	0.92403
3.17505	0.92397
3.17699	0.92393
3.17894	0.92398
3.18089	0.92408
3.18285	0.92412
3.1848	0.92409
3.18676	0.92405
3.18872	0.92403
3.19068	0.92404
3.19264	0.92408
3.19461	0.92409
3.19658	0.92409
3.19855	0.92413
3.20053	0.92416
3.2025	0.92419
3.20448	0.92422
3.20647	0.92427
3.20845	0.9243
3.21044	0.92434
3.21243	0.9244
3.21442	0.92444
3.21641	0.92442
3.21841	0.9244
3.22041	0.92443
3.22241	0.92447
3.22441	0.92452
3.22642	0.92456
3.22843	0.9246
3.23044	0.92463
3.23245	0.92467
3.23447	0.92469
3.23649	0.92472
3.23851	0.92477
3.24053	0.92481
3.24256	0.92483
3.24459	0.92484
3.24662	0.92485
3.24866	0.92483
3.25069	0.92478
3.25273	0.92477
3.25477	0.9248
3.25682	0.92483
3.25887	0.92483
3.26091	0.92482
3.26297	0.92482
3.26502	0.92483
3.26708	0.92485
3.26914	0.92487
3.2712	0.92492
3.27327	0.92497
3.27533	0.92497
3.2774	0.92496
3.27948	0.92495
3.28155	0.92495
3.28363	0.92497
3.28571	0.92501
3.2878	0.92502
3.28988	0.92501
3.29197	0.92501
3.29406	0.92504
3.29616	0.92507
3.29825	0.92509
3.30035	0.92507
3.30246	0.92504
3.30456	0.925
3.30667	0.92498
3.30878	0.92502
3.31089	0.9251
3.31301	0.92516
3.31512	0.92516
3.31725	0.92515
3.31937	0.92513
3.3215	0.92513
3.32362	0.92515
3.32576	0.92518
3.32789	0.92516
3.33003	0.92513
3.33217	0.92511
3.33431	0.92513
3.33646	0.92517
3.33861	0.92521
3.34076	0.92523
3.34291	0.92526
3.34507	0.92527
3.34723	0.92525
3.34939	0.92527
3.35155	0.92532
3.35372	0.9253
3.35589	0.92525
3.35807	0.9252
3.36024	0.92515
3.36242	0.92513
3.3646	0.92515
3.36679	0.92518
3.36898	0.92519
3.37117	0.92516
3.37336	0.9251
3.37556	0.92504
3.37776	0.92499
3.37996	0.92501
3.38216	0.92506
3.38437	0.92512
3.38658	0.92518
3.38879	0.9252
3.39101	0.92518
3.39323	0.92513
3.39545	0.9251
3.39768	0.92509
3.3999	0.92507
3.40214	0.92502
3.40437	0.92497
3.40661	0.92495
3.40885	0.92491
3.41109	0.92482
3.41333	0.9247
3.41558	0.92458
3.41783	0.92448
3.42009	0.92439
3.42235	0.92429
3.42461	0.92417
3.42687	0.92407
3.42914	0.92406
3.43141	0.92427
3.43368	0.92467
3.43595	0.92501
3.43823	0.92521
3.44051	0.92537
3.4428	0.9255
3.44509	0.92558
3.44738	0.92561
3.44967	0.92566
3.45197	0.92573
3.45427	0.92578
3.45657	0.92582
3.45888	0.92586
3.46118	0.92589
3.4635	0.92594
3.46581	0.92602
3.46813	0.92606
3.47045	0.92607
3.47278	0.92608
3.4751	0.9261
3.47743	0.92614
3.47977	0.92618
3.48211	0.92618
3.48445	0.92616
3.48679	0.92614
3.48914	0.92613
3.49148	0.92612
3.49384	0.9261
3.49619	0.9261
3.49855	0.92609
3.50091	0.92606
3.50328	0.926
3.50565	0.92593
3.50802	0.92592
3.5104	0.92602
3.51277	0.92618
3.51516	0.92632
3.51754	0.92644
3.51993	0.92655
3.52232	0.92664
3.52471	0.9267
3.52711	0.92677
3.52951	0.92684
3.53192	0.92691
3.53432	0.92697
3.53674	0.92702
3.53915	0.92705
3.54157	0.92707
3.54399	0.92708
3.54641	0.92711
3.54884	0.92712
3.55127	0.92713
3.5537	0.92717
3.55614	0.92721
3.55858	0.92726
3.56103	0.9273
3.56347	0.92731
3.56592	0.92731
3.56838	0.92733
3.57084	0.92735
3.5733	0.92738
3.57576	0.92744
3.57823	0.92751
3.5807	0.92755
3.58318	0.92755
3.58565	0.92753
3.58813	0.92752
3.59062	0.92756
3.59311	0.92762
3.5956	0.92767
3.59809	0.92773
3.60059	0.92776
3.6031	0.92777
3.6056	0.92778
3.60811	0.9278
3.61062	0.92782
3.61314	0.92785
3.61566	0.9279
3.61818	0.92792
3.62071	0.92794
3.62324	0.92799
3.62577	0.92804
3.62831	0.92808
3.63085	0.92813
3.6334	0.92816
3.63594	0.9282
3.63849	0.92825
3.64105	0.92827
3.64361	0.92828
3.64617	0.92829
3.64874	0.92829
3.65131	0.92829
3.65388	0.92834
3.65646	0.92839
3.65904	0.9284
3.66162	0.92841
3.66421	0.92846
3.6668	0.9285
3.66939	0.92852
3.67199	0.92858
3.6746	0.92866
3.6772	0.92871
3.67981	0.92872
3.68243	0.92872
3.68504	0.92876
3.68766	0.92881
3.69029	0.92884
3.69292	0.92887
3.69555	0.92891
3.69818	0.92895
3.70082	0.92899
3.70347	0.92901
3.70611	0.92902
3.70877	0.92903
3.71142	0.92906
3.71408	0.9291
3.71674	0.92912
3.71941	0.92916
3.72208	0.92922
3.72475	0.92927
3.72743	0.92931
3.73011	0.92934
3.7328	0.92937
3.73549	0.92939
3.73818	0.92941
3.74088	0.92942
3.74358	0.92945
3.74628	0.92949
3.74899	0.92953
3.7517	0.92956
3.75442	0.9296
3.75714	0.92964
3.75987	0.92967
3.76259	0.9297
3.76533	0.92975
3.76806	0.9298
3.7708	0.92985
3.77355	0.92989
3.7763	0.92993
3.77905	0.92995
3.78181	0.92998
3.78457	0.92999
3.78733	0.93
3.7901	0.93003
3.79287	0.93008
3.79565	0.93011
3.79843	0.93015
3.80121	0.93019
3.804	0.93023
3.80679	0.93025
3.80959	0.93026
3.81239	0.9303
3.8152	0.93036
3.81801	0.93043
3.82082	0.93048
3.82364	0.93049
3.82646	0.93051
3.82929	0.93054
3.83212	0.93057
3.83495	0.9306
3.83779	0.93063
3.84063	0.93065
3.84348	0.9307
3.84633	0.93075
3.84919	0.9308
3.85205	0.93085
3.85491	0.9309
3.85778	0.93095
3.86065	0.93099
3.86353	0.93103
3.86641	0.93104
3.86929	0.93104
3.87218	0.93106
3.87508	0.9311
3.87798	0.93115
3.88088	0.93118
3.88379	0.93123
3.8867	0.93128
3.88961	0.93134
3.89253	0.9314
3.89546	0.93145
3.89839	0.93149
3.90132	0.93155
3.90426	0.93161
3.9072	0.93162
3.91015	0.9316
3.9131	0.93161
3.91605	0.93165
3.91901	0.93169
3.92198	0.93172
3.92495	0.93175
3.92792	0.93179
3.9309	0.93185
3.93388	0.93191
3.93687	0.93195
3.93986	0.93198
3.94286	0.932
3.94586	0.93203
3.94886	0.93207
3.95187	0.9321
3.95489	0.93212
3.9579	0.93215
3.96093	0.9322
3.96396	0.93224
3.96699	0.93227
3.97003	0.93229
3.97307	0.93232
3.97612	0.93236
3.97917	0.93239
3.98222	0.93241
3.98528	0.93245
3.98835	0.93249
3.99142	0.93252
3.9945	0.93252
3.99757	0.93252
4.00066	0.93257
4.00375	0.93262
4.00684	0.93265
4.00994	0.93267
4.01305	0.93268
4.01615	0.9327
4.01927	0.93276
4.02239	0.93284
4.02551	0.93289
4.02864	0.93292
4.03177	0.93295
4.03491	0.93297
4.03805	0.93297
4.0412	0.93299
4.04435	0.93304
4.04751	0.93309
4.05067	0.9331
4.05383	0.93309
4.05701	0.9331
4.06018	0.93316
4.06337	0.9332
4.06655	0.93322
4.06974	0.93323
4.07294	0.93326
4.07614	0.93329
4.07935	0.93331
4.08256	0.93332
4.08578	0.93334
4.089	0.93335
4.09223	0.93337
4.09546	0.93341
4.0987	0.93346
4.10194	0.93351
4.10519	0.93354
4.10844	0.93354
4.1117	0.93356
4.11496	0.93359
4.11823	0.9336
4.12151	0.9336
4.12478	0.93364
4.12807	0.9337
4.13136	0.93373
4.13465	0.93373
4.13795	0.93372
4.14126	0.93374
4.14457	0.93378
4.14788	0.93381
4.1512	0.93382
4.15453	0.93384
4.15786	0.93389
4.1612	0.93395
4.16454	0.93399
4.16789	0.93399
4.17124	0.93399
4.1746	0.934
4.17797	0.93404
4.18133	0.93408
4.18471	0.93413
4.18809	0.93418
4.19148	0.93418
4.19487	0.93415
4.19826	0.93411
4.20167	0.93412
4.20507	0.93415
4.20849	0.93416
4.2119	0.93414
4.21533	0.93411
4.21876	0.93405
4.22219	0.93398
4.22564	0.93392
4.22908	0.93391
4.23253	0.93395
4.23599	0.934
4.23946	0.93408
4.24293	0.93417
4.2464	0.93429
4.24988	0.93442
4.25337	0.93454
4.25686	0.93464
4.26036	0.93467
4.26386	0.93464
4.26737	0.93457
4.27089	0.93451
4.27441	0.93448
4.27793	0.93449
4.28147	0.93452
4.285	0.93459
4.28855	0.93468
4.2921	0.93476
4.29565	0.9348
4.29922	0.93483
4.30278	0.9349
4.30636	0.93498
4.30994	0.93505
4.31352	0.93512
4.31711	0.93521
4.32071	0.93528
4.32432	0.93531
4.32793	0.93535
4.33154	0.93543
4.33516	0.93551
4.33879	0.93558
4.34242	0.93567
4.34606	0.93576
4.34971	0.93578
4.35336	0.93575
4.35702	0.93576
4.36069	0.93581
4.36436	0.93586
4.36803	0.93591
4.37172	0.93594
4.3754	0.93598
4.3791	0.93602
4.3828	0.93605
4.38651	0.93605
4.39022	0.93606
4.39394	0.93611
4.39767	0.93619
4.4014	0.93625
4.40514	0.93629
4.40889	0.93632
4.41264	0.93636
4.4164	0.93639
4.42017	0.93638
4.42394	0.93636
4.42772	0.93638
4.4315	0.93645
4.43529	0.93654
4.43909	0.9366
4.44289	0.93667
4.4467	0.93676
4.45052	0.9368
4.45434	0.93674
4.45817	0.93669
4.46201	0.93672
4.46585	0.93673
4.4697	0.9367
4.47356	0.93673
4.47742	0.93682
4.48129	0.93689
4.48517	0.93693
4.48905	0.93701
4.49294	0.93706
4.49684	0.93704
4.50074	0.93703

## Sheet: 5T
Transmission spectra 5T
Wavelength (µm)	Transmission
2.00033	0.90078
2.0011	0.90069
2.00187	0.90075
2.00265	0.9008
2.00342	0.90073
2.0042	0.90081
2.00497	0.90098
2.00575	0.90091
2.00652	0.90078
2.0073	0.90088
2.00808	0.90097
2.00885	0.90088
2.00963	0.90087
2.01041	0.90091
2.01119	0.90088
2.01197	0.90091
2.01275	0.901
2.01354	0.90097
2.01432	0.90097
2.0151	0.90109
2.01588	0.90108
2.01667	0.90098
2.01745	0.90106
2.01824	0.90116
2.01902	0.90108
2.01981	0.9011
2.0206	0.90126
2.02139	0.90124
2.02217	0.90112
2.02296	0.90112
2.02375	0.90106
2.02454	0.90099
2.02533	0.90115
2.02613	0.90131
2.02692	0.9012
2.02771	0.90109
2.0285	0.90113
2.0293	0.90106
2.03009	0.90095
2.03089	0.90103
2.03168	0.9011
2.03248	0.90102
2.03328	0.90103
2.03407	0.90119
2.03487	0.90122
2.03567	0.90119
2.03647	0.90129
2.03727	0.90132
2.03807	0.90124
2.03887	0.90133
2.03968	0.90144
2.04048	0.90131
2.04128	0.9012
2.04209	0.90124
2.04289	0.90123
2.0437	0.90126
2.0445	0.90142
2.04531	0.90149
2.04611	0.90142
2.04692	0.90143
2.04773	0.90147
2.04854	0.9014
2.04935	0.90138
2.05016	0.90142
2.05097	0.90133
2.05178	0.90131
2.05259	0.90149
2.05341	0.90159
2.05422	0.90148
2.05504	0.90146
2.05585	0.90156
2.05667	0.90156
2.05748	0.90155
2.0583	0.90163
2.05912	0.90164
2.05993	0.90163
2.06075	0.90169
2.06157	0.90161
2.06239	0.90146
2.06321	0.90153
2.06403	0.90165
2.06486	0.90155
2.06568	0.90146
2.0665	0.90156
2.06733	0.90164
2.06815	0.90168
2.06898	0.90182
2.0698	0.90185
2.07063	0.90171
2.07146	0.90168
2.07228	0.90181
2.07311	0.9018
2.07394	0.90171
2.07477	0.90175
2.0756	0.90181
2.07643	0.90178
2.07727	0.90174
2.0781	0.90173
2.07893	0.90172
2.07977	0.90181
2.0806	0.90192
2.08144	0.9019
2.08227	0.90185
2.08311	0.90192
2.08394	0.90197
2.08478	0.90193
2.08562	0.90203
2.08646	0.90211
2.0873	0.90199
2.08814	0.9019
2.08898	0.90194
2.08982	0.90195
2.09067	0.90201
2.09151	0.90218
2.09235	0.90223
2.0932	0.90207
2.09404	0.90195
2.09489	0.90197
2.09574	0.90199
2.09658	0.902
2.09743	0.90208
2.09828	0.90213
2.09913	0.90215
2.09998	0.90219
2.10083	0.90216
2.10168	0.90209
2.10254	0.90217
2.10339	0.90231
2.10424	0.90226
2.1051	0.90212
2.10595	0.90209
2.10681	0.9021
2.10766	0.90208
2.10852	0.90208
2.10938	0.90208
2.11024	0.90212
2.1111	0.90224
2.11196	0.90232
2.11282	0.90234
2.11368	0.90243
2.11454	0.90255
2.1154	0.90251
2.11627	0.90237
2.11713	0.90232
2.118	0.90229
2.11886	0.90224
2.11973	0.90231
2.12059	0.90238
2.12146	0.90229
2.12233	0.90221
2.1232	0.90229
2.12407	0.90235
2.12494	0.90236
2.12581	0.90243
2.12668	0.90248
2.12756	0.90244
2.12843	0.90241
2.1293	0.90243
2.13018	0.90244
2.13105	0.9025
2.13193	0.9026
2.13281	0.9026
2.13369	0.9025
2.13456	0.90244
2.13544	0.90246
2.13632	0.90251
2.1372	0.90256
2.13808	0.9026
2.13897	0.9026
2.13985	0.90262
2.14073	0.9027
2.14162	0.90279
2.1425	0.90283
2.14339	0.90282
2.14427	0.90272
2.14516	0.90256
2.14605	0.90249
2.14694	0.90255
2.14783	0.90264
2.14872	0.9027
2.14961	0.90273
2.1505	0.90273
2.15139	0.90277
2.15229	0.90284
2.15318	0.90285
2.15407	0.90282
2.15497	0.90281
2.15586	0.90279
2.15676	0.90277
2.15766	0.90279
2.15856	0.90281
2.15946	0.90275
2.16036	0.90268
2.16126	0.90273
2.16216	0.90287
2.16306	0.90294
2.16396	0.90293
2.16487	0.9029
2.16577	0.9029
2.16668	0.90295
2.16758	0.90304
2.16849	0.90311
2.1694	0.90311
2.1703	0.90306
2.17121	0.90299
2.17212	0.90297
2.17303	0.90299
2.17394	0.90303
2.17486	0.90303
2.17577	0.90299
2.17668	0.90295
2.1776	0.90297
2.17851	0.90306
2.17943	0.90315
2.18034	0.9032
2.18126	0.90322
2.18218	0.90322
2.1831	0.90316
2.18402	0.90309
2.18494	0.90308
2.18586	0.90314
2.18678	0.90318
2.1877	0.90319
2.18863	0.90318
2.18955	0.90316
2.19048	0.90318
2.1914	0.90324
2.19233	0.90327
2.19325	0.90323
2.19418	0.9032
2.19511	0.90323
2.19604	0.90328
2.19697	0.9033
2.1979	0.90335
2.19884	0.90343
2.19977	0.90348
2.2007	0.90344
2.20164	0.90336
2.20257	0.90333
2.20351	0.90336
2.20445	0.90337
2.20538	0.90333
2.20632	0.90332
2.20726	0.90335
2.2082	0.90335
2.20914	0.90333
2.21008	0.90338
2.21103	0.90345
2.21197	0.90342
2.21291	0.90338
2.21386	0.90341
2.2148	0.90351
2.21575	0.9036
2.2167	0.9036
2.21765	0.90353
2.21859	0.90347
2.21954	0.90349
2.22049	0.90354
2.22145	0.90357
2.2224	0.90362
2.22335	0.9037
2.2243	0.90374
2.22526	0.90375
2.22621	0.90377
2.22717	0.90377
2.22813	0.90373
2.22909	0.90365
2.23005	0.90355
2.231	0.90355
2.23196	0.90364
2.23293	0.90369
2.23389	0.90368
2.23485	0.9037
2.23581	0.90379
2.23678	0.90387
2.23774	0.90383
2.23871	0.90371
2.23968	0.90368
2.24065	0.90375
2.24161	0.90382
2.24258	0.90384
2.24355	0.90384
2.24453	0.90387
2.2455	0.9039
2.24647	0.90389
2.24744	0.90383
2.24842	0.90381
2.24939	0.90385
2.25037	0.90392
2.25135	0.90401
2.25233	0.90409
2.2533	0.90407
2.25428	0.90398
2.25527	0.90396
2.25625	0.904
2.25723	0.90403
2.25821	0.90401
2.2592	0.90398
2.26018	0.90397
2.26117	0.90399
2.26215	0.904
2.26314	0.90398
2.26413	0.9039
2.26512	0.90384
2.26611	0.9039
2.2671	0.90402
2.26809	0.90406
2.26908	0.90402
2.27008	0.90401
2.27107	0.90409
2.27207	0.90415
2.27306	0.90411
2.27406	0.90401
2.27506	0.90398
2.27606	0.90403
2.27706	0.9041
2.27806	0.90416
2.27906	0.90418
2.28006	0.90419
2.28106	0.9042
2.28207	0.90422
2.28307	0.90426
2.28408	0.90429
2.28508	0.90429
2.28609	0.90428
2.2871	0.90427
2.28811	0.90427
2.28912	0.90426
2.29013	0.90425
2.29114	0.90426
2.29216	0.9043
2.29317	0.90429
2.29418	0.90426
2.2952	0.90424
2.29622	0.90424
2.29723	0.90429
2.29825	0.90435
2.29927	0.90437
2.30029	0.90441
2.30131	0.9045
2.30233	0.90457
2.30336	0.90457
2.30438	0.90451
2.3054	0.90449
2.30643	0.90454
2.30746	0.90458
2.30848	0.90458
2.30951	0.90456
2.31054	0.90455
2.31157	0.90451
2.3126	0.90445
2.31363	0.90441
2.31467	0.90443
2.3157	0.90447
2.31674	0.90447
2.31777	0.90446
2.31881	0.90446
2.31985	0.90449
2.32088	0.90451
2.32192	0.90453
2.32296	0.90459
2.324	0.90467
2.32505	0.90468
2.32609	0.90461
2.32713	0.90455
2.32818	0.90455
2.32922	0.90458
2.33027	0.9046
2.33132	0.9046
2.33237	0.90459
2.33342	0.90459
2.33447	0.9046
2.33552	0.90462
2.33657	0.90464
2.33763	0.90465
2.33868	0.90469
2.33974	0.90473
2.34079	0.90476
2.34185	0.90478
2.34291	0.90478
2.34397	0.90479
2.34503	0.90482
2.34609	0.9048
2.34715	0.90479
2.34821	0.90483
2.34928	0.90484
2.35034	0.90479
2.35141	0.90477
2.35247	0.90482
2.35354	0.90488
2.35461	0.90487
2.35568	0.9048
2.35675	0.90476
2.35782	0.90476
2.3589	0.90481
2.35997	0.90488
2.36104	0.90489
2.36212	0.90485
2.3632	0.90484
2.36427	0.90485
2.36535	0.90485
2.36643	0.90485
2.36751	0.90487
2.3686	0.90488
2.36968	0.90488
2.37076	0.90488
2.37185	0.90489
2.37293	0.90488
2.37402	0.90488
2.37511	0.90491
2.37619	0.90495
2.37728	0.90499
2.37837	0.90497
2.37947	0.90495
2.38056	0.90498
2.38165	0.90505
2.38275	0.90509
2.38384	0.90511
2.38494	0.90509
2.38604	0.90503
2.38713	0.90499
2.38823	0.90504
2.38933	0.90508
2.39044	0.90505
2.39154	0.90504
2.39264	0.90508
2.39375	0.90513
2.39485	0.90516
2.39596	0.90515
2.39707	0.90515
2.39818	0.90518
2.39928	0.9052
2.4004	0.9052
2.40151	0.9052
2.40262	0.9052
2.40373	0.90519
2.40485	0.90518
2.40597	0.90521
2.40708	0.90524
2.4082	0.90525
2.40932	0.90526
2.41044	0.9053
2.41156	0.90534
2.41268	0.90532
2.41381	0.90526
2.41493	0.90524
2.41606	0.90528
2.41718	0.90532
2.41831	0.90533
2.41944	0.9053
2.42057	0.90527
2.4217	0.9053
2.42283	0.90536
2.42396	0.90536
2.4251	0.90529
2.42623	0.90522
2.42737	0.90522
2.4285	0.9053
2.42964	0.90536
2.43078	0.90534
2.43192	0.90528
2.43306	0.90525
2.4342	0.90527
2.43535	0.90534
2.43649	0.90543
2.43764	0.90546
2.43878	0.90542
2.43993	0.90539
2.44108	0.9054
2.44223	0.90541
2.44338	0.90545
2.44453	0.90551
2.44569	0.90554
2.44684	0.9055
2.448	0.90547
2.44915	0.90546
2.45031	0.90544
2.45147	0.90546
2.45263	0.90555
2.45379	0.90563
2.45495	0.90565
2.45611	0.90561
2.45728	0.90554
2.45844	0.90552
2.45961	0.90555
2.46078	0.90559
2.46194	0.90559
2.46311	0.9056
2.46428	0.90562
2.46546	0.90562
2.46663	0.9056
2.4678	0.9056
2.46898	0.90563
2.47015	0.90566
2.47133	0.90566
2.47251	0.90563
2.47369	0.90564
2.47487	0.90567
2.47605	0.90567
2.47724	0.90566
2.47842	0.90571
2.47961	0.90575
2.48079	0.90574
2.48198	0.90574
2.48317	0.90579
2.48436	0.90585
2.48555	0.90588
2.48674	0.90588
2.48793	0.90585
2.48913	0.9058
2.49032	0.90578
2.49152	0.9058
2.49272	0.90582
2.49392	0.90582
2.49512	0.90581
2.49632	0.90582
2.49752	0.90586
2.49873	0.9059
2.49993	0.90592
2.50114	0.90592
2.50234	0.90591
2.50355	0.90589
2.50476	0.90586
2.50597	0.90584
2.50718	0.90586
2.5084	0.90591
2.50961	0.90593
2.51083	0.90596
2.51204	0.906
2.51326	0.906
2.51448	0.90597
2.5157	0.90593
2.51692	0.90593
2.51814	0.90598
2.51937	0.90604
2.52059	0.90607
2.52182	0.90605
2.52304	0.906
2.52427	0.906
2.5255	0.90604
2.52673	0.9061
2.52796	0.90616
2.5292	0.90617
2.53043	0.90611
2.53167	0.90604
2.5329	0.90605
2.53414	0.90604
2.53538	0.906
2.53662	0.90602
2.53786	0.90609
2.53911	0.90609
2.54035	0.90604
2.5416	0.90596
2.54284	0.90592
2.54409	0.90596
2.54534	0.90603
2.54659	0.90604
2.54784	0.90601
2.54909	0.906
2.55035	0.90601
2.5516	0.90602
2.55286	0.90608
2.55412	0.90614
2.55537	0.90616
2.55663	0.90613
2.5579	0.90611
2.55916	0.90599
2.56042	0.90575
2.56169	0.90556
2.56295	0.90552
2.56422	0.90565
2.56549	0.90591
2.56676	0.90611
2.56803	0.90606
2.5693	0.90595
2.57058	0.90597
2.57185	0.90592
2.57313	0.90579
2.57441	0.9058
2.57569	0.90585
2.57697	0.9059
2.57825	0.90604
2.57953	0.90608
2.58081	0.90594
2.5821	0.90574
2.58339	0.90561
2.58467	0.90572
2.58596	0.90586
2.58725	0.90588
2.58854	0.90597
2.58984	0.90616
2.59113	0.90619
2.59243	0.9057
2.59372	0.90491
2.59502	0.90475
2.59632	0.90543
2.59762	0.90609
2.59892	0.90632
2.60023	0.90629
2.60153	0.90617
2.60284	0.90599
2.60415	0.90576
2.60545	0.90563
2.60676	0.90577
2.60808	0.90597
2.60939	0.90609
2.6107	0.90621
2.61202	0.90633
2.61333	0.90635
2.61465	0.90616
2.61597	0.90586
2.61729	0.90579
2.61861	0.90586
2.61994	0.90588
2.62126	0.90611
2.62259	0.90647
2.62391	0.90653
2.62524	0.90629
2.62657	0.90613
2.6279	0.90612
2.62924	0.90599
2.63057	0.90592
2.63191	0.90615
2.63324	0.90637
2.63458	0.90653
2.63592	0.90672
2.63726	0.90681
2.6386	0.90678
2.63995	0.90672
2.64129	0.90669
2.64264	0.90669
2.64399	0.90662
2.64533	0.90655
2.64668	0.90662
2.64804	0.90675
2.64939	0.90675
2.65074	0.90659
2.6521	0.90643
2.65346	0.90643
2.65482	0.90652
2.65618	0.90659
2.65754	0.90658
2.6589	0.90647
2.66026	0.90641
2.66163	0.90641
2.663	0.90622
2.66437	0.9058
2.66574	0.90552
2.66711	0.90562
2.66848	0.90562
2.66985	0.9054
2.67123	0.90564
2.67261	0.90622
2.67398	0.90634
2.67536	0.90604
2.67674	0.90588
2.67813	0.90602
2.67951	0.90633
2.6809	0.9066
2.68228	0.90666
2.68367	0.90664
2.68506	0.90665
2.68645	0.90667
2.68785	0.90673
2.68924	0.90682
2.69064	0.9068
2.69203	0.90657
2.69343	0.90633
2.69483	0.90639
2.69623	0.90668
2.69764	0.9069
2.69904	0.9069
2.70045	0.90681
2.70185	0.90685
2.70326	0.90699
2.70467	0.90706
2.70608	0.907
2.7075	0.90679
2.70891	0.90651
2.71033	0.9064
2.71174	0.90668
2.71316	0.90707
2.71458	0.90725
2.71601	0.90725
2.71743	0.90707
2.71885	0.90669
2.72028	0.90645
2.72171	0.90657
2.72314	0.90672
2.72457	0.90681
2.726	0.90715
2.72744	0.90754
2.72887	0.90773
2.73031	0.90777
2.73175	0.90771
2.73319	0.90757
2.73463	0.90753
2.73607	0.9076
2.73752	0.90747
2.73896	0.90714
2.74041	0.90709
2.74186	0.90748
2.74331	0.90792
2.74476	0.90814
2.74622	0.90821
2.74767	0.9083
2.74913	0.90836
2.75059	0.90833
2.75205	0.90823
2.75351	0.90793
2.75497	0.90766
2.75644	0.90788
2.7579	0.90839
2.75937	0.9086
2.76084	0.90846
2.76231	0.90829
2.76378	0.90831
2.76526	0.90844
2.76673	0.9085
2.76821	0.9085
2.76969	0.90847
2.77117	0.90851
2.77265	0.90864
2.77413	0.90875
2.77562	0.90874
2.7771	0.90872
2.77859	0.90877
2.78008	0.90882
2.78157	0.90888
2.78307	0.90893
2.78456	0.90886
2.78606	0.90868
2.78756	0.90867
2.78906	0.90887
2.79056	0.909
2.79206	0.90897
2.79356	0.90894
2.79507	0.909
2.79658	0.90907
2.79809	0.90908
2.7996	0.90902
2.80111	0.90888
2.80262	0.90878
2.80414	0.90888
2.80566	0.90905
2.80718	0.90914
2.8087	0.90918
2.81022	0.90921
2.81174	0.90919
2.81327	0.90911
2.8148	0.90908
2.81633	0.90911
2.81786	0.90912
2.81939	0.90911
2.82092	0.90915
2.82246	0.90921
2.82399	0.90922
2.82553	0.90917
2.82707	0.9091
2.82862	0.90909
2.83016	0.9091
2.83171	0.90908
2.83325	0.90902
2.8348	0.90894
2.83635	0.9089
2.83791	0.90896
2.83946	0.90907
2.84102	0.90914
2.84257	0.90916
2.84413	0.90914
2.84569	0.90912
2.84726	0.90911
2.84882	0.90908
2.85039	0.90905
2.85196	0.90904
2.85352	0.90906
2.8551	0.90914
2.85667	0.90919
2.85824	0.90915
2.85982	0.90905
2.8614	0.90898
2.86298	0.90898
2.86456	0.909
2.86614	0.90903
2.86773	0.90905
2.86932	0.909
2.87091	0.90895
2.8725	0.90897
2.87409	0.90906
2.87568	0.90912
2.87728	0.90914
2.87888	0.90915
2.88047	0.90914
2.88208	0.9091
2.88368	0.90908
2.88528	0.90907
2.88689	0.90909
2.8885	0.9091
2.89011	0.90906
2.89172	0.90901
2.89333	0.909
2.89495	0.90903
2.89657	0.90905
2.89819	0.90906
2.89981	0.90907
2.90143	0.90907
2.90305	0.90908
2.90468	0.90911
2.90631	0.9091
2.90794	0.90905
2.90957	0.90904
2.9112	0.90907
2.91284	0.90909
2.91448	0.90906
2.91612	0.90905
2.91776	0.90903
2.9194	0.90902
2.92104	0.90902
2.92269	0.90902
2.92434	0.90901
2.92599	0.90903
2.92764	0.90907
2.9293	0.90911
2.93095	0.90914
2.93261	0.90915
2.93427	0.90911
2.93593	0.90906
2.93759	0.90903
2.93926	0.90907
2.94093	0.90915
2.9426	0.90918
2.94427	0.90916
2.94594	0.9091
2.94761	0.90905
2.94929	0.90904
2.95097	0.90907
2.95265	0.90909
2.95433	0.90909
2.95602	0.90908
2.9577	0.90906
2.95939	0.90906
2.96108	0.90909
2.96277	0.9091
2.96447	0.90907
2.96616	0.90903
2.96786	0.909
2.96956	0.90897
2.97126	0.90899
2.97297	0.90903
2.97467	0.90908
2.97638	0.9091
2.97809	0.9091
2.9798	0.90909
2.98152	0.90909
2.98323	0.90909
2.98495	0.90908
2.98667	0.90907
2.98839	0.9091
2.99011	0.90915
2.99184	0.90916
2.99357	0.90912
2.99529	0.9091
2.99703	0.90912
2.99876	0.90915
3.00049	0.90914
3.00223	0.90913
3.00397	0.90917
3.00571	0.9092
3.00746	0.90924
3.0092	0.90929
3.01095	0.9093
3.0127	0.90926
3.01445	0.90921
3.0162	0.9092
3.01796	0.9092
3.01972	0.90921
3.02148	0.90921
3.02324	0.90923
3.025	0.90927
3.02677	0.90926
3.02854	0.90919
3.03031	0.90915
3.03208	0.90916
3.03385	0.90916
3.03563	0.90917
3.03741	0.9092
3.03919	0.90925
3.04097	0.90925
3.04276	0.90919
3.04454	0.90916
3.04633	0.90921
3.04812	0.90927
3.04991	0.90926
3.05171	0.90924
3.05351	0.90925
3.05531	0.90926
3.05711	0.90925
3.05891	0.90923
3.06072	0.90922
3.06252	0.90922
3.06433	0.90921
3.06615	0.90922
3.06796	0.90922
3.06978	0.90922
3.0716	0.90923
3.07342	0.90924
3.07524	0.90925
3.07707	0.90929
3.07889	0.90931
3.08072	0.90929
3.08255	0.90933
3.08439	0.90941
3.08622	0.90942
3.08806	0.90936
3.0899	0.90934
3.09174	0.90936
3.09359	0.90939
3.09544	0.90938
3.09728	0.90938
3.09914	0.90943
3.10099	0.9095
3.10285	0.90956
3.1047	0.90958
3.10656	0.90955
3.10843	0.9095
3.11029	0.90948
3.11216	0.90952
3.11403	0.90956
3.1159	0.90956
3.11777	0.90957
3.11965	0.9096
3.12153	0.90966
3.12341	0.90969
3.12529	0.90968
3.12717	0.90968
3.12906	0.90974
3.13095	0.90977
3.13284	0.90974
3.13474	0.90971
3.13663	0.90969
3.13853	0.90971
3.14043	0.90975
3.14234	0.90974
3.14424	0.90969
3.14615	0.90971
3.14806	0.90978
3.14997	0.9098
3.15189	0.90975
3.1538	0.90972
3.15572	0.90974
3.15765	0.90976
3.15957	0.90975
3.1615	0.90976
3.16343	0.90979
3.16536	0.90981
3.16729	0.90981
3.16923	0.90978
3.17116	0.90978
3.17311	0.90979
3.17505	0.90977
3.17699	0.90975
3.17894	0.90977
3.18089	0.90981
3.18285	0.90988
3.1848	0.90995
3.18676	0.90998
3.18872	0.90996
3.19068	0.90993
3.19264	0.90993
3.19461	0.90994
3.19658	0.90996
3.19855	0.91003
3.20053	0.91009
3.2025	0.91011
3.20448	0.9101
3.20647	0.91011
3.20845	0.91013
3.21044	0.91016
3.21243	0.91019
3.21442	0.91019
3.21641	0.91016
3.21841	0.91014
3.22041	0.91015
3.22241	0.91015
3.22441	0.91015
3.22642	0.91019
3.22843	0.91023
3.23044	0.91025
3.23245	0.91025
3.23447	0.91027
3.23649	0.91029
3.23851	0.91029
3.24053	0.91029
3.24256	0.91027
3.24459	0.91025
3.24662	0.91026
3.24866	0.91028
3.25069	0.91028
3.25273	0.91026
3.25477	0.91024
3.25682	0.91022
3.25887	0.91024
3.26091	0.91028
3.26297	0.91028
3.26502	0.91027
3.26708	0.91029
3.26914	0.91032
3.2712	0.91035
3.27327	0.91035
3.27533	0.91036
3.2774	0.91038
3.27948	0.91039
3.28155	0.91039
3.28363	0.91039
3.28571	0.91039
3.2878	0.9104
3.28988	0.91041
3.29197	0.9104
3.29406	0.91039
3.29616	0.91042
3.29825	0.91045
3.30035	0.91043
3.30246	0.9104
3.30456	0.91037
3.30667	0.91034
3.30878	0.91036
3.31089	0.91043
3.31301	0.91048
3.31512	0.9105
3.31725	0.91052
3.31937	0.91051
3.3215	0.9105
3.32362	0.91051
3.32576	0.91053
3.32789	0.91054
3.33003	0.91057
3.33217	0.91058
3.33431	0.91057
3.33646	0.91054
3.33861	0.91052
3.34076	0.91052
3.34291	0.91055
3.34507	0.91059
3.34723	0.91061
3.34939	0.91061
3.35155	0.91061
3.35372	0.91056
3.35589	0.91048
3.35807	0.91041
3.36024	0.91036
3.36242	0.91028
3.3646	0.9102
3.36679	0.9101
3.36898	0.90994
3.37117	0.90976
3.37336	0.9096
3.37556	0.90947
3.37776	0.90938
3.37996	0.90935
3.38216	0.90935
3.38437	0.90931
3.38658	0.90922
3.38879	0.90915
3.39101	0.90917
3.39323	0.90931
3.39545	0.90951
3.39768	0.90968
3.3999	0.90975
3.40214	0.90972
3.40437	0.90967
3.40661	0.90961
3.40885	0.90945
3.41109	0.90921
3.41333	0.90897
3.41558	0.90873
3.41783	0.9085
3.42009	0.90827
3.42235	0.90798
3.42461	0.90761
3.42687	0.9073
3.42914	0.90723
3.43141	0.90757
3.43368	0.90823
3.43595	0.90885
3.43823	0.90923
3.44051	0.90947
3.4428	0.90966
3.44509	0.90985
3.44738	0.91002
3.44967	0.91017
3.45197	0.91025
3.45427	0.9103
3.45657	0.91034
3.45888	0.91039
3.46118	0.9104
3.4635	0.91042
3.46581	0.91047
3.46813	0.91053
3.47045	0.91054
3.47278	0.91054
3.4751	0.91058
3.47743	0.91062
3.47977	0.91066
3.48211	0.91067
3.48445	0.91064
3.48679	0.91059
3.48914	0.91058
3.49148	0.91063
3.49384	0.91072
3.49619	0.9108
3.49855	0.91083
3.50091	0.91082
3.50328	0.91074
3.50565	0.9106
3.50802	0.9105
3.5104	0.91052
3.51277	0.91064
3.51516	0.91074
3.51754	0.9108
3.51993	0.91085
3.52232	0.9109
3.52471	0.91101
3.52711	0.91116
3.52951	0.91131
3.53192	0.91145
3.53432	0.91154
3.53674	0.91162
3.53915	0.9117
3.54157	0.91177
3.54399	0.9118
3.54641	0.9118
3.54884	0.91179
3.55127	0.91184
3.5537	0.91191
3.55614	0.91194
3.55858	0.91194
3.56103	0.91197
3.56347	0.91201
3.56592	0.91205
3.56838	0.91209
3.57084	0.9121
3.5733	0.91212
3.57576	0.91216
3.57823	0.91221
3.5807	0.91222
3.58318	0.91223
3.58565	0.91226
3.58813	0.9123
3.59062	0.91235
3.59311	0.9124
3.5956	0.91242
3.59809	0.91243
3.60059	0.91245
3.6031	0.91249
3.6056	0.9125
3.60811	0.9125
3.61062	0.91252
3.61314	0.91258
3.61566	0.91263
3.61818	0.91263
3.62071	0.91262
3.62324	0.91263
3.62577	0.91266
3.62831	0.9127
3.63085	0.91276
3.6334	0.91279
3.63594	0.9128
3.63849	0.91281
3.64105	0.91283
3.64361	0.91286
3.64617	0.91288
3.64874	0.91291
3.65131	0.91293
3.65388	0.91296
3.65646	0.913
3.65904	0.91302
3.66162	0.91305
3.66421	0.91309
3.6668	0.9131
3.66939	0.91309
3.67199	0.91311
3.6746	0.91314
3.6772	0.91316
3.67981	0.91317
3.68243	0.91319
3.68504	0.91322
3.68766	0.91326
3.69029	0.91328
3.69292	0.91332
3.69555	0.91337
3.69818	0.91339
3.70082	0.91341
3.70347	0.91344
3.70611	0.91348
3.70877	0.91351
3.71142	0.91352
3.71408	0.91353
3.71674	0.91355
3.71941	0.91358
3.72208	0.91362
3.72475	0.91366
3.72743	0.91371
3.73011	0.91374
3.7328	0.91376
3.73549	0.91378
3.73818	0.91379
3.74088	0.91379
3.74358	0.9138
3.74628	0.91382
3.74899	0.91384
3.7517	0.91388
3.75442	0.91395
3.75714	0.91397
3.75987	0.91396
3.76259	0.914
3.76533	0.91406
3.76806	0.9141
3.7708	0.91415
3.77355	0.91421
3.7763	0.91424
3.77905	0.91424
3.78181	0.91425
3.78457	0.91426
3.78733	0.91428
3.7901	0.91429
3.79287	0.91431
3.79565	0.91435
3.79843	0.91439
3.80121	0.91444
3.804	0.91448
3.80679	0.91449
3.80959	0.91449
3.81239	0.91454
3.8152	0.91459
3.81801	0.91461
3.82082	0.91462
3.82364	0.91466
3.82646	0.91471
3.82929	0.91475
3.83212	0.91478
3.83495	0.91481
3.83779	0.91481
3.84063	0.9148
3.84348	0.91481
3.84633	0.91484
3.84919	0.91487
3.85205	0.9149
3.85491	0.91495
3.85778	0.91501
3.86065	0.91506
3.86353	0.91511
3.86641	0.91512
3.86929	0.91511
3.87218	0.91514
3.87508	0.91518
3.87798	0.91519
3.88088	0.9152
3.88379	0.91524
3.8867	0.91528
3.88961	0.91531
3.89253	0.91534
3.89546	0.91539
3.89839	0.91543
3.90132	0.91547
3.90426	0.91548
3.9072	0.91547
3.91015	0.91549
3.9131	0.91554
3.91605	0.91558
3.91901	0.9156
3.92198	0.91561
3.92495	0.91564
3.92792	0.91567
3.9309	0.91571
3.93388	0.91576
3.93687	0.91578
3.93986	0.91579
3.94286	0.91581
3.94586	0.91584
3.94886	0.91589
3.95187	0.91593
3.95489	0.91596
3.9579	0.91597
3.96093	0.91599
3.96396	0.91603
3.96699	0.91606
3.97003	0.91606
3.97307	0.91607
3.97612	0.9161
3.97917	0.91613
3.98222	0.91616
3.98528	0.91617
3.98835	0.91618
3.99142	0.91621
3.9945	0.91624
3.99757	0.91625
4.00066	0.91626
4.00375	0.91628
4.00684	0.91631
4.00994	0.91634
4.01305	0.91638
4.01615	0.91641
4.01927	0.91643
4.02239	0.91647
4.02551	0.91651
4.02864	0.91653
4.03177	0.91654
4.03491	0.91655
4.03805	0.91657
4.0412	0.9166
4.04435	0.91666
4.04751	0.91671
4.05067	0.91671
4.05383	0.91669
4.05701	0.91669
4.06018	0.91671
4.06337	0.91673
4.06655	0.91672
4.06974	0.91672
4.07294	0.91675
4.07614	0.91677
4.07935	0.91679
4.08256	0.91678
4.08578	0.91678
4.089	0.91679
4.09223	0.91681
4.09546	0.91683
4.0987	0.91688
4.10194	0.91693
4.10519	0.91695
4.10844	0.91695
4.1117	0.91698
4.11496	0.91702
4.11823	0.91704
4.12151	0.91704
4.12478	0.91702
4.12807	0.91702
4.13136	0.91705
4.13465	0.91707
4.13795	0.91708
4.14126	0.91709
4.14457	0.91712
4.14788	0.91717
4.1512	0.91718
4.15453	0.91715
4.15786	0.91717
4.1612	0.91724
4.16454	0.91729
4.16789	0.91728
4.17124	0.91726
4.1746	0.91729
4.17797	0.91735
4.18133	0.91739
4.18471	0.91739
4.18809	0.91736
4.19148	0.91734
4.19487	0.91734
4.19826	0.91732
4.20167	0.91728
4.20507	0.91726
4.20849	0.91725
4.2119	0.91723
4.21533	0.91719
4.21876	0.91713
4.22219	0.91706
4.22564	0.91697
4.22908	0.91692
4.23253	0.91695
4.23599	0.91701
4.23946	0.91707
4.24293	0.91715
4.2464	0.91726
4.24988	0.9174
4.25337	0.91752
4.25686	0.9176
4.26036	0.9176
4.26386	0.91753
4.26737	0.91745
4.27089	0.9174
4.27441	0.91736
4.27793	0.91733
4.28147	0.91734
4.285	0.9174
4.28855	0.91749
4.2921	0.91758
4.29565	0.91762
4.29922	0.91764
4.30278	0.91768
4.30636	0.91776
4.30994	0.91784
4.31352	0.91791
4.31711	0.91798
4.32071	0.91805
4.32432	0.91811
4.32793	0.91818
4.33154	0.91827
4.33516	0.9183
4.33879	0.9183
4.34242	0.91834
4.34606	0.91842
4.34971	0.91846
4.35336	0.9184
4.35702	0.91834
4.36069	0.91836
4.36436	0.91843
4.36803	0.91849
4.37172	0.91852
4.3754	0.91855
4.3791	0.9186
4.3828	0.91865
4.38651	0.91867
4.39022	0.91866
4.39394	0.91863
4.39767	0.91863
4.4014	0.91871
4.40514	0.91876
4.40889	0.91877
4.41264	0.91882
4.4164	0.91887
4.42017	0.91885
4.42394	0.91879
4.42772	0.9188
4.4315	0.91888
4.43529	0.91895
4.43909	0.91899
4.44289	0.91903
4.4467	0.91907
4.45052	0.91908
4.45434	0.91903
4.45817	0.91895
4.46201	0.91891
4.46585	0.91891
4.4697	0.91895
4.47356	0.91902
4.47742	0.91908
4.48129	0.91912
4.48517	0.91917
4.48905	0.91926
4.49294	0.91929
4.49684	0.91919
4.50074	0.91912
