# Supplementary material for: Data for direct chemical deposition of PbS on chemical vapor deposition grown-graphene for high performance photovoltaic infrared photo-detectors
Source: Data Brief. 2020 Sep 4;32:106273. doi: 10.1016/j.dib.2020.106273 (PMC7494446; doi:10.1016/j.dib.2020.106273)
Supplement: Supplementary file 4 [file mmc4.xlsx]

## Sheet: 300 K
Wavelength (µm)	Photocurrent (Arb. Unit)
2.5001	0.00142
2.5013	0.00143
2.50251	0.00143
2.50372	0.00143
2.50493	0.00143
2.50614	0.00143
2.50735	0.00143
2.50857	0.00143
2.50978	0.00143
2.51099	0.00143
2.51221	0.00143
2.51343	0.00143
2.51465	0.00143
2.51587	0.00143
2.51709	0.00144
2.51831	0.00145
2.51954	0.00145
2.52076	0.00145
2.52199	0.00144
2.52321	0.00144
2.52444	0.00144
2.52567	0.00145
2.5269	0.00144
2.52813	0.00144
2.52937	0.00145
2.5306	0.00145
2.53184	0.00144
2.53307	0.00144
2.53431	0.00145
2.53555	0.00145
2.53679	0.00145
2.53803	0.00145
2.53928	0.00145
2.54052	0.00146
2.54177	0.00146
2.54301	0.00146
2.54426	0.00145
2.54551	0.00144
2.54676	0.00143
2.54801	0.00143
2.54926	0.00144
2.55052	0.00145
2.55177	0.00145
2.55303	0.00145
2.55429	0.00145
2.55555	0.00145
2.55681	0.00145
2.55807	0.00145
2.55933	0.00145
2.56059	0.00145
2.56186	0.00145
2.56313	0.00145
2.56439	0.00146
2.56566	0.00145
2.56693	0.00145
2.5682	0.00145
2.56948	0.00145
2.57075	0.00145
2.57203	0.00145
2.5733	0.00145
2.57458	0.00145
2.57586	0.00145
2.57714	0.00145
2.57842	0.00145
2.5797	0.00145
2.58099	0.00145
2.58227	0.00145
2.58356	0.00145
2.58485	0.00145
2.58614	0.00145
2.58743	0.00144
2.58872	0.00144
2.59001	0.00144
2.59131	0.00144
2.5926	0.00144
2.5939	0.00144
2.5952	0.00144
2.5965	0.00144
2.5978	0.00144
2.5991	0.00144
2.6004	0.00143
2.60171	0.00143
2.60301	0.00144
2.60432	0.00143
2.60563	0.00143
2.60694	0.00143
2.60825	0.00142
2.60956	0.00142
2.61088	0.00142
2.61219	0.00142
2.61351	0.00142
2.61483	0.00142
2.61615	0.00142
2.61747	0.00142
2.61879	0.00142
2.62011	0.00142
2.62144	0.00142
2.62276	0.00141
2.62409	0.00141
2.62542	0.00141
2.62675	0.0014
2.62808	0.0014
2.62941	0.0014
2.63075	0.0014
2.63208	0.0014
2.63342	0.0014
2.63476	0.0014
2.6361	0.0014
2.63744	0.0014
2.63878	0.00139
2.64012	0.00139
2.64147	0.00139
2.64282	0.00138
2.64416	0.00138
2.64551	0.00137
2.64686	0.00137
2.64821	0.00137
2.64957	0.00137
2.65092	0.00137
2.65228	0.00136
2.65364	0.00136
2.65499	0.00136
2.65635	0.00136
2.65772	0.00136
2.65908	0.00136
2.66044	0.00135
2.66181	0.00134
2.66318	0.00134
2.66454	0.00134
2.66591	0.00134
2.66729	0.00133
2.66866	0.00133
2.67003	0.00132
2.67141	0.00132
2.67279	0.00133
2.67416	0.00133
2.67554	0.00133
2.67693	0.00132
2.67831	0.00132
2.67969	0.00132
2.68108	0.00131
2.68246	0.00131
2.68385	0.0013
2.68524	0.0013
2.68663	0.00129
2.68803	0.00129
2.68942	0.00128
2.69082	0.00127
2.69221	0.00127
2.69361	0.00127
2.69501	0.00127
2.69641	0.00126
2.69782	0.00126
2.69922	0.00125
2.70063	0.00125
2.70203	0.00124
2.70344	0.00123
2.70485	0.00122
2.70627	0.00122
2.70768	0.00121
2.70909	0.00121
2.71051	0.0012
2.71193	0.00119
2.71335	0.00118
2.71477	0.00118
2.71619	0.00116
2.71761	0.00115
2.71904	0.00114
2.72046	0.00113
2.72189	0.00113
2.72332	0.00111
2.72475	0.0011
2.72619	0.00109
2.72762	0.00108
2.72905	0.00107
2.73049	0.00106
2.73193	0.00105
2.73337	0.00103
2.73481	0.00102
2.73626	0.00101
2.7377	0.000996354
2.73915	0.000993109
2.74059	0.000985351
2.74204	0.00096751
2.74349	0.000946279
2.74495	0.000927567
2.7464	0.000915641
2.74786	0.000910155
2.74931	0.000903202
2.75077	0.000891092
2.75223	0.000877469
2.75369	0.000865362
2.75516	0.000855164
2.75662	0.000846053
2.75809	0.000835533
2.75956	0.000823601
2.76102	0.000812942
2.7625	0.000804202
2.76397	0.000796622
2.76544	0.000787563
2.76692	0.000776667
2.7684	0.000767786
2.76987	0.000760647
2.77135	0.00075297
2.77284	0.000744619
2.77432	0.000735502
2.77581	0.000727333
2.77729	0.000720933
2.77878	0.000714397
2.78027	0.000708407
2.78176	0.000703143
2.78325	0.000695658
2.78475	0.000687708
2.78625	0.000682881
2.78774	0.000677229
2.78924	0.000667527
2.79074	0.000658902
2.79225	0.000654134
2.79375	0.000649769
2.79526	0.000644444
2.79677	0.000639868
2.79828	0.000636727
2.79979	0.000633295
2.8013	0.00062717
2.80281	0.000619195
2.80433	0.000613573
2.80585	0.000610467
2.80737	0.000604562
2.80889	0.000597128
2.81041	0.000592931
2.81193	0.000587225
2.81346	0.000577676
2.81499	0.000571866
2.81651	0.000572611
2.81805	0.000574029
2.81958	0.000573107
2.82111	0.000569701
2.82265	0.000564334
2.82419	0.000557646
2.82572	0.000550756
2.82726	0.000546041
2.82881	0.00054345
2.83035	0.000540975
2.8319	0.000537206
2.83344	0.000531534
2.83499	0.000524468
2.83654	0.00051688
2.8381	0.000509239
2.83965	0.000502721
2.84121	0.000499264
2.84277	0.000497873
2.84432	0.00049574
2.84589	0.000492041
2.84745	0.000487383
2.84901	0.000483017
2.85058	0.000478372
2.85215	0.000472674
2.85372	0.000467907
2.85529	0.000465069
2.85686	0.000462944
2.85844	0.000460522
2.86001	0.000457744
2.86159	0.000453403
2.86317	0.000447398
2.86475	0.000441912
2.86634	0.000437867
2.86792	0.000434825
2.86951	0.000430807
2.8711	0.00042521
2.87269	0.00042186
2.87428	0.000421342
2.87588	0.000418418
2.87747	0.000412499
2.87907	0.000410656
2.88067	0.000412845
2.88227	0.000410673
2.88387	0.000404508
2.88548	0.000400584
2.88708	0.00040039
2.88869	0.000403328
2.8903	0.000404103
2.89192	0.000395954
2.89353	0.000384096
2.89514	0.000377085
2.89676	0.000374102
2.89838	0.000371794
2.9	0.000368653
2.90163	0.000363844
2.90325	0.000357119
2.90488	0.000351044
2.9065	0.000349243
2.90813	0.000349058
2.90977	0.000346357
2.9114	0.000342143
2.91304	0.000338558
2.91467	0.000334874
2.91631	0.000330444
2.91795	0.000328435
2.9196	0.000328939
2.92124	0.000327888
2.92289	0.000324528
2.92454	0.000320234
2.92619	0.000315905
2.92784	0.000312395
2.92949	0.000309263
2.93115	0.000304863
2.93281	0.000298643
2.93447	0.000293366
2.93613	0.000291313
2.93779	0.000290443
2.93946	0.000288538
2.94113	0.000285234
2.94279	0.000281179
2.94447	0.000277217
2.94614	0.00027277
2.94781	0.000268416
2.94949	0.000265667
2.95117	0.000263097
2.95285	0.000259386
2.95453	0.000255909
2.95622	0.00025402
2.9579	0.000252826
2.95959	0.000249695
2.96128	0.000245231
2.96297	0.000242728
2.96467	0.000240746
2.96636	0.00023687
2.96806	0.000234064
2.96976	0.000233493
2.97146	0.000231878
2.97317	0.000227917
2.97487	0.000221734
2.97658	0.00021329
2.97829	0.000208065
2.98	0.000209255
2.98172	0.000210326
2.98343	0.000206131
2.98515	0.000201318
2.98687	0.000199988
2.98859	0.000198712
2.99031	0.000194373
2.99204	0.000189504
2.99377	0.00018626
2.9955	0.000184861
2.99723	0.000184472
2.99896	0.000182913
3.0007	0.000179395
3.00243	0.000173982
3.00417	0.000167348
3.00592	0.000161544
3.00766	0.000158453
3.0094	0.000158192
3.01115	0.000158527
3.0129	0.000158206
3.01465	0.000157528
3.01641	0.000156314
3.01816	0.000155333
3.01992	0.00015433
3.02168	0.000150497
3.02344	0.00014419
3.02521	0.000139809
3.02697	0.000138576
3.02874	0.000138364
3.03051	0.000137719
3.03228	0.000135753
3.03406	0.000131203
3.03583	0.000125459
3.03761	0.000122151
3.03939	0.000121453
3.04118	0.000121437
3.04296	0.000121989
3.04475	0.000122916
3.04654	0.000123559
3.04833	0.00012276
3.05012	0.000118434
3.05192	0.000111503
3.05371	0.000106979
3.05551	0.000109692
3.05731	0.000112901
3.05912	0.000107167
3.06092	0.000101395
3.06273	9.98066e-05
3.06454	9.59192e-05
3.06635	9.12557e-05
3.06817	9.07417e-05
3.06998	9.30819e-05
3.0718	9.44891e-05
3.07362	9.323e-05
3.07545	8.99641e-05
3.07727	8.5586e-05
3.0791	8.06763e-05
3.08093	7.74205e-05
3.08276	7.85987e-05
3.08459	8.28364e-05
3.08643	8.47736e-05
3.08827	8.22093e-05
3.09011	7.85152e-05
3.09195	7.67925e-05
3.0938	7.48134e-05
3.09564	7.11165e-05
3.09749	6.84274e-05
3.09934	6.66399e-05
3.1012	6.43877e-05
3.10305	6.52457e-05
3.10491	6.90521e-05
3.10677	7.0445e-05
3.10864	6.75136e-05
3.1105	6.29779e-05
3.11237	5.92952e-05
3.11424	5.84754e-05
3.11611	5.93134e-05
3.11798	5.88173e-05
3.11986	5.58111e-05
3.12174	5.23934e-05
3.12362	5.05992e-05
3.1255	4.98021e-05
3.12738	4.93563e-05
3.12927	4.87086e-05
3.13116	4.74928e-05
3.13305	4.59196e-05
3.13495	4.5019e-05
3.13684	4.61863e-05
3.13874	4.80258e-05
3.14064	4.7146e-05
3.14255	4.40077e-05
3.14445	4.21204e-05
3.14636	4.58998e-05
3.14827	5.44826e-05
3.15018	5.52235e-05
3.1521	4.72408e-05
3.15402	4.13572e-05
3.15594	4.19367e-05
3.15786	4.44038e-05
3.15978	4.53064e-05
3.16171	4.43332e-05
3.16364	4.09136e-05
3.16557	3.58574e-05
3.1675	3.26309e-05
3.16944	3.07537e-05
3.17138	2.68549e-05
3.17332	2.3617e-05
3.17526	2.5207e-05
3.17721	3.02414e-05
3.17916	3.37252e-05
3.18111	3.38815e-05
3.18306	3.23078e-05
3.18501	3.18137e-05
3.18697	3.34042e-05
3.18893	3.27658e-05
3.19089	2.86469e-05
3.19286	2.43699e-05
3.19483	2.25002e-05
3.1968	2.46561e-05
3.19877	2.58558e-05
3.20074	2.5487e-05
3.20272	2.38443e-05
3.2047	2.25077e-05
3.20668	2.27921e-05
3.20867	2.3176e-05
3.21065	2.31176e-05
3.21264	2.32573e-05
3.21463	2.12616e-05
3.21663	1.88879e-05
3.21862	1.93014e-05
3.22062	2.04872e-05
3.22263	2.10285e-05
3.22463	2.17324e-05
3.22664	2.30894e-05
3.22865	2.30012e-05
3.23066	2.09428e-05
3.23267	1.92207e-05
3.23469	1.68892e-05
3.23671	1.28982e-05
3.23873	1.13943e-05
3.24075	1.30457e-05
3.24278	2.82464e-05
3.24481	5.44361e-05
3.24684	5.48475e-05
3.24887	3.20293e-05
3.25091	1.65464e-05
3.25295	1.39443e-05
3.25499	1.67117e-05
3.25704	2.04419e-05
3.25908	2.13418e-05
3.26113	1.85106e-05
3.26319	1.59513e-05
3.26524	1.55834e-05
3.2673	1.37799e-05
3.26936	1.17023e-05
3.27142	1.13018e-05
3.27349	1.08757e-05
3.27556	1.10858e-05
3.27763	1.37147e-05
3.2797	1.43184e-05
3.28177	1.26708e-05
3.28385	1.11623e-05
3.28593	1.03848e-05
3.28802	8.4453e-06
3.2901	8.0338e-06
3.29219	9.5468e-06
3.29428	1.21527e-05
3.29638	1.37645e-05
3.29848	1.15664e-05
3.30058	7.7226e-06
3.30268	6.5101e-06
3.30478	8.57e-06
3.30689	1.01831e-05
3.309	1.0471e-05
3.31111	9.9578e-06
3.31323	8.0118e-06
3.31535	6.5576e-06
3.31747	7.608e-06
3.31959	1.11473e-05
3.32172	1.31096e-05
3.32385	1.03165e-05
3.32598	6.4111e-06
3.32812	9.0743e-06
3.33025	1.16497e-05
3.33239	9.1508e-06
3.33454	1.06307e-05
3.33668	1.10322e-05
3.33883	5.4001e-06
3.34098	3.1211e-06
3.34314	6.2727e-06
3.34529	3.2099e-05
3.34745	6.51156e-05
3.34961	6.80834e-05
3.35178	3.49625e-05
3.35395	8.4338e-06
3.35612	1.0192e-05
3.35829	9.7367e-06
3.36047	5.7484e-06
3.36265	6.8885e-06
3.36483	6.7259e-06
3.36702	5.9409e-06
3.3692	6.4924e-06
3.37139	8.4436e-06
3.37359	7.8907e-06
3.37578	5.5959e-06
3.37798	5.215e-06
3.38019	2.9404e-06
3.38239	3.4734e-06
3.3846	6.4497e-06
3.38681	9.2482e-06
3.38902	1.12577e-05
3.39124	1.18099e-05
3.39346	8.7229e-06
3.39568	3.7426e-06
3.39791	5.2211e-06
3.40013	6.8929e-06
3.40236	6.5388e-06
3.4046	6.0335e-06
3.40684	4.1684e-06
3.40908	5.0826e-06
3.41132	8.7798e-06
3.41356	8.5174e-06
3.41581	6.4209e-06
3.41806	5.8551e-06
3.42032	4.1585e-06
3.42258	4.7686e-06
3.42484	6.9632e-06
3.4271	6.0105e-06
3.42937	5.2216e-06
3.43164	6.9097e-06
3.43391	7.575e-06
3.43619	8.0007e-06
3.43846	6.6448e-06
3.44075	4.5895e-06
3.44303	4.289e-06
3.44532	5.4995e-06
3.44761	6.8469e-06
3.4499	8.1113e-06
3.4522	5.574e-06
3.4545	1.3104e-05
3.4568	2.19014e-05
3.45911	2.11896e-05
3.46142	1.08229e-05
3.46373	4.8101e-06
3.46605	5.3917e-06
3.46836	9.0763e-06
3.47069	1.18763e-05
3.47301	9.0905e-06
3.47534	4.3259e-06
3.47767	1.918e-06
3.48	2.9968e-06
3.48234	7.254e-06
3.48468	9.2233e-06
3.48702	6.3636e-06
3.48937	5.6628e-06
3.49172	4.886e-06
3.49407	3.5233e-06
3.49643	3.9861e-06
3.49879	3.8979e-06
3.50115	4.6273e-06
3.50352	5.1889e-06
3.50589	5.0661e-06
3.50826	5.3436e-06
3.51063	5.9345e-06
3.51301	9.256e-06
3.51539	1.19727e-05
3.51778	9.4344e-06
3.52017	6.7457e-06
3.52256	7.3815e-06
3.52495	6.5517e-06
3.52735	4.9092e-06
3.52975	5.1001e-06
3.53216	4.8165e-06
3.53456	3.9923e-06
3.53697	1.7415e-06
3.53939	4.0462e-06
3.54181	4.9324e-06
3.54423	3.5468e-06
3.54665	8.334e-07
3.54908	2.478e-06
3.55151	2.6574e-06
3.55394	3.0103e-06
3.55638	3.2741e-06
3.55882	4.8351e-06
3.56127	5.4028e-06
3.56371	6.2118e-06
3.56617	4.8148e-06
3.56862	2.6065e-06
3.57108	3.648e-06
3.57354	9.5346e-06
3.576	1.54622e-05
3.57847	1.34092e-05
3.58094	8.1215e-06
3.58342	6.2643e-06
3.58589	6.5989e-06
3.58838	6.7546e-06
3.59086	5.7113e-06
3.59335	4.6206e-06
3.59584	4.9016e-06
3.59834	5.4063e-06
3.60084	1.5818e-06
3.60334	4.2883e-06
3.60584	5.3521e-06
3.60835	4.4371e-06
3.61087	4.2173e-06
3.61338	7.7749e-06
3.6159	1.01808e-05
3.61843	9.2409e-06
3.62095	4.2139e-06
3.62348	2.181e-06
3.62602	3.7086e-06
3.62855	4.4465e-06
3.6311	3.0215e-06
3.63364	6.1524e-06
3.63619	1.0976e-05
3.63874	1.12926e-05
3.64129	7.2788e-06
3.64385	5.0583e-06
3.64642	5.3108e-06
3.64898	5.0058e-06
3.65155	4.552e-06
3.65413	3.9585e-06
3.6567	3.5005e-06
3.65928	3.1956e-06
3.66187	4.5668e-06
3.66446	6.3647e-06
3.66705	6.02e-06
3.66964	4.4007e-06
3.67224	1.7125e-06
3.67484	1.0782e-06
3.67745	3.4657e-06
3.68006	5.5835e-06
3.68267	5.341e-06
3.68529	6.5833e-06
3.68791	7.3102e-06
3.69054	7.2872e-06
3.69317	6.1936e-06
3.6958	5.9398e-06
3.69843	6.5977e-06
3.70107	4.4714e-06
3.70372	4.4489e-06
3.70636	3.5725e-06
3.70902	7.0766e-06
3.71167	8.6704e-06
3.71433	8.9442e-06
3.71699	9.5035e-06
3.71966	8.8762e-06
3.72233	7.246e-06
3.725	4.799e-06
3.72768	5.5385e-06
3.73036	3.5594e-06
3.73305	6.487e-06
3.73574	8.6889e-06
3.73843	6.7856e-06
3.74113	5.4274e-06
3.74383	4.4313e-06
3.74653	3.0527e-06
3.74924	3.5278e-06
3.75196	4.6723e-06
3.75467	3.8955e-06
3.75739	3.2026e-06
3.76012	4.7412e-06
3.76285	6.6072e-06
3.76558	8.9252e-06
3.76832	9.2568e-06
3.77106	7.298e-06
3.7738	5.2547e-06
3.77655	5.5521e-06
3.7793	6.3248e-06
3.78206	6.055e-06
3.78482	5.4896e-06
3.78759	5.9952e-06
3.79035	7.1152e-06
3.79313	6.3589e-06
3.7959	2.3706e-06
3.79868	3.0704e-06
3.80147	4.0826e-06
3.80426	4.8898e-06
3.80705	3.9826e-06
3.80985	2.6779e-06
3.81265	5.3788e-06
3.81546	5.8253e-06
3.81827	6.5797e-06
3.82108	7.8822e-06
3.8239	5.9843e-06
3.82672	8.7604e-06
3.82955	1.02513e-05
3.83238	1.44614e-05
3.83521	2.02284e-05
3.83805	1.69533e-05
3.84089	1.03843e-05
3.84374	8.3935e-06
3.84659	8.0519e-06
3.84945	3.9818e-06
3.85231	3.9591e-06
3.85517	3.7806e-06
3.85804	3.4448e-06
3.86091	2.898e-06
3.86379	5.4972e-06
3.86667	5.8623e-06
3.86956	7.7095e-06
3.87245	4.2651e-06
3.87534	3.1449e-06
3.87824	6.0208e-06
3.88114	1.00703e-05
3.88405	1.04894e-05
3.88696	8.3633e-06
3.88988	7.3049e-06
3.8928	8.2202e-06
3.89572	8.8654e-06
3.89865	8.5123e-06
3.90158	8.6078e-06
3.90452	6.8133e-06
3.90746	4.8267e-06
3.91041	5.1945e-06
3.91336	6.919e-06
3.91632	7.3034e-06
3.91928	5.9955e-06
3.92224	2.6034e-06
3.92521	2.5054e-06
3.92818	3.1056e-06
3.93116	6.1427e-06
3.93415	6.9287e-06
3.93713	3.1708e-06
3.94012	3.8015e-06
3.94312	7.6299e-06
3.94612	8.8185e-06
3.94913	8.3101e-06
3.95214	7.0031e-06
3.95515	5.6768e-06
3.95817	6.2922e-06
3.96119	7.6345e-06
3.96422	6.848e-06
3.96726	6.647e-06
3.97029	7.1574e-06
3.97334	3.9824e-06
3.97638	1.44582e-05
3.97944	2.32842e-05
3.98249	2.32933e-05
3.98555	1.45548e-05
3.98862	7.1076e-06
3.99169	4.1176e-06
3.99476	4.4798e-06
3.99784	8.2517e-06
4.00093	7.7099e-06
4.00402	7.0141e-06
4.00711	7.5976e-06
4.01021	8.9874e-06
4.01332	9.7914e-06
4.01642	9.3279e-06
4.01954	7.5781e-06
4.02266	4.5198e-06
4.02578	2.0119e-06
4.02891	1.8985e-06
4.03204	2.7626e-06
4.03518	2.9528e-06
4.03832	4.279e-06
4.04147	5.0291e-06
4.04462	4.5326e-06
4.04778	5.0879e-06
4.05094	6.9858e-06
4.05411	8.9731e-06
4.05728	1.07259e-05
4.06046	7.1902e-06
4.06364	3.8015e-06
4.06683	3.2306e-06
4.07002	5.0285e-06
4.07322	7.0489e-06
4.07642	6.254e-06
4.07963	5.4641e-06
4.08284	5.747e-06
4.08606	5.1919e-06
4.08928	3.8899e-06
4.09251	2.5724e-06
4.09574	2.812e-06
4.09898	3.9469e-06
4.10222	5.1307e-06
4.10547	5.1058e-06
4.10872	5.312e-06
4.11198	3.7725e-06
4.11524	4.0882e-06
4.11851	5.9604e-06
4.12178	5.0238e-06
4.12506	9.516e-07
4.12835	6.5808e-06
4.13164	7.489e-06
4.13493	1.70093e-05
4.13823	2.06039e-05
4.14154	1.32758e-05
4.14485	8.2689e-06
4.14816	6.8742e-06
4.15148	4.6877e-06
4.15481	4.2301e-06
4.15814	3.6371e-06
4.16148	7.7249e-06
4.16482	7.9458e-06
4.16817	6.7097e-06
4.17152	6.4989e-06
4.17488	5.543e-06
4.17825	3.8939e-06
4.18162	4.9672e-06
4.18499	6.2301e-06
4.18837	7.1076e-06
4.19176	3.2251e-06
4.19515	4.9723e-06
4.19855	9.1653e-06
4.20195	9.0211e-06
4.20536	9.6767e-06
4.20877	8.1937e-06
4.21219	6.5256e-06
4.21561	8.3779e-06
4.21904	9.5165e-06
4.22248	6.4008e-06
4.22592	2.3667e-06
4.22937	1.0121e-06
4.23282	3.4299e-06
4.23628	5.4836e-06
4.23974	6.4733e-06
4.24321	6.9368e-06
4.24669	6.2272e-06
4.25017	5.9959e-06
4.25365	5.549e-06
4.25715	3.5905e-06
4.26064	7.2278e-06
4.26415	8.6296e-06
4.26766	4.7877e-06
4.27117	2.2962e-06
4.27469	4.989e-06
4.27822	6.2858e-06
4.28175	5.1936e-06
4.28529	4.9169e-06
4.28884	5.1965e-06
4.29239	4.3858e-06
4.29594	3.6849e-06
4.29951	2.6272e-06
4.30307	5.6605e-06
4.30665	5.6889e-06
4.31023	4.0489e-06
4.31381	4.2445e-06
4.31741	4.5527e-06
4.321	8.6311e-06
4.32461	1.0303e-05
4.32822	8.5085e-06
4.33183	4.4155e-06
4.33545	2.3187e-06
4.33908	4.4108e-06
4.34272	4.8994e-06
4.34636	5.3637e-06
4.35	6.418e-06
4.35366	4.1336e-06
4.35731	2.136e-06
4.36098	2.5102e-06
4.36465	2.7839e-06
4.36833	1.7581e-06
4.37201	2.875e-06
4.3757	5.4379e-06
4.3794	6.3217e-06
4.3831	4.3032e-06
4.38681	3.2144e-06
4.39052	3.5095e-06
4.39424	4.4114e-06
4.39797	4.8167e-06
4.4017	7.0779e-06
4.40544	4.5163e-06
4.40919	6.2341e-06
4.41294	9.8241e-06
4.4167	8.2747e-06
4.42046	3.0869e-06
4.42424	3.3536e-06
4.42801	5.6016e-06
4.4318	7.3982e-06
4.43559	7.2456e-06
4.43939	4.8212e-06
4.44319	4.4938e-06
4.447	4.6935e-06
4.45082	4.0222e-06
4.45464	5.8004e-06
4.45847	6.7201e-06
4.46231	5.3676e-06
4.46615	1.05933e-05
4.47	1.08246e-05
4.47386	7.718e-06
4.47772	6.6617e-06
4.48159	1.22926e-05
4.48547	2.20791e-05
4.48935	2.83304e-05
4.49324	1.94019e-05
4.49714	5.5639e-06
4.50105	4.9308e-06

## Sheet: 200 K
Wavelength (µm)	Photocurrent (Arb. Unit)
2.5001	0.91205
2.5013	0.91308
2.50251	0.91428
2.50372	0.91574
2.50493	0.91717
2.50614	0.91845
2.50735	0.91985
2.50857	0.92142
2.50978	0.92277
2.51099	0.92455
2.51221	0.92699
2.51343	0.92868
2.51465	0.92905
2.51587	0.92986
2.51709	0.93298
2.51831	0.93653
2.51954	0.93719
2.52076	0.93632
2.52199	0.93654
2.52321	0.93748
2.52444	0.93867
2.52567	0.94016
2.5269	0.94157
2.52813	0.94287
2.52937	0.94416
2.5306	0.94523
2.53184	0.94603
2.53307	0.94702
2.53431	0.94832
2.53555	0.94959
2.53679	0.9507
2.53803	0.95222
2.53928	0.95498
2.54052	0.95785
2.54177	0.95851
2.54301	0.95785
2.54426	0.95763
2.54551	0.95722
2.54676	0.95712
2.54801	0.95874
2.54926	0.96072
2.55052	0.9619
2.55177	0.96322
2.55303	0.96462
2.55429	0.96551
2.55555	0.96631
2.55681	0.96725
2.55807	0.96816
2.55933	0.96916
2.56059	0.97024
2.56186	0.97127
2.56313	0.97212
2.56439	0.97286
2.56566	0.97383
2.56693	0.97499
2.5682	0.97589
2.56948	0.97655
2.57075	0.97751
2.57203	0.97879
2.5733	0.97985
2.57458	0.98047
2.57586	0.98077
2.57714	0.98147
2.57842	0.98294
2.5797	0.98429
2.58099	0.98501
2.58227	0.98556
2.58356	0.98624
2.58485	0.98689
2.58614	0.98707
2.58743	0.9871
2.58872	0.98782
2.59001	0.98919
2.59131	0.99045
2.5926	0.99068
2.5939	0.98985
2.5952	0.98963
2.5965	0.99066
2.5978	0.99143
2.5991	0.99121
2.6004	0.99074
2.60171	0.99071
2.60301	0.99079
2.60432	0.99032
2.60563	0.98985
2.60694	0.99015
2.60825	0.9913
2.60956	0.99267
2.61088	0.99302
2.61219	0.99225
2.61351	0.99156
2.61483	0.99141
2.61615	0.9917
2.61747	0.99285
2.61879	0.99435
2.62011	0.99516
2.62144	0.99547
2.62276	0.99559
2.62409	0.99528
2.62542	0.99469
2.62675	0.99439
2.62808	0.99455
2.62941	0.99486
2.63075	0.99546
2.63208	0.9965
2.63342	0.99758
2.63476	0.99855
2.6361	0.99938
2.63744	0.99972
2.63878	0.99968
2.64012	0.99938
2.64147	0.99875
2.64282	0.99823
2.64416	0.99817
2.64551	0.99841
2.64686	0.99859
2.64821	0.99826
2.64957	0.99771
2.65092	0.99751
2.65228	0.99761
2.65364	0.99787
2.65499	0.99785
2.65635	0.9974
2.65772	0.99724
2.65908	0.99731
2.66044	0.9972
2.66181	0.99719
2.66318	0.99735
2.66454	0.99718
2.66591	0.99686
2.66729	0.99682
2.66866	0.99643
2.67003	0.99594
2.67141	0.9968
2.67279	0.99841
2.67416	0.9994
2.67554	0.99989
2.67693	1
2.67831	0.99944
2.67969	0.99876
2.68108	0.9983
2.68246	0.99744
2.68385	0.9964
2.68524	0.99581
2.68663	0.9953
2.68803	0.99437
2.68942	0.99276
2.69082	0.99083
2.69221	0.989
2.69361	0.987
2.69501	0.98517
2.69641	0.98387
2.69782	0.98264
2.69922	0.98089
2.70063	0.97872
2.70203	0.97674
2.70344	0.97465
2.70485	0.97177
2.70627	0.9682
2.70768	0.96443
2.70909	0.96088
2.71051	0.9577
2.71193	0.95463
2.71335	0.95138
2.71477	0.94748
2.71619	0.94229
2.71761	0.93621
2.71904	0.93022
2.72046	0.92417
2.72189	0.91765
2.72332	0.91079
2.72475	0.90391
2.72619	0.89745
2.72762	0.89131
2.72905	0.88471
2.73049	0.87707
2.73193	0.8688
2.73337	0.86082
2.73481	0.85334
2.73626	0.84559
2.7377	0.837
2.73915	0.82857
2.74059	0.82129
2.74204	0.81486
2.74349	0.80879
2.74495	0.80253
2.7464	0.79541
2.74786	0.78779
2.74931	0.78056
2.75077	0.77371
2.75223	0.76671
2.75369	0.75948
2.75516	0.75267
2.75662	0.74649
2.75809	0.74019
2.75956	0.73361
2.76102	0.72718
2.7625	0.72096
2.76397	0.71521
2.76544	0.70982
2.76692	0.70445
2.7684	0.69943
2.76987	0.69456
2.77135	0.68916
2.77284	0.68349
2.77432	0.6783
2.77581	0.6739
2.77729	0.67007
2.77878	0.66639
2.78027	0.66283
2.78176	0.6594
2.78325	0.65549
2.78475	0.6509
2.78625	0.64645
2.78774	0.64288
2.78924	0.63984
2.79074	0.63661
2.79225	0.63334
2.79375	0.63071
2.79526	0.62852
2.79677	0.62596
2.79828	0.62277
2.79979	0.61928
2.8013	0.61602
2.80281	0.61309
2.80433	0.61035
2.80585	0.60815
2.80737	0.60648
2.80889	0.60493
2.81041	0.60336
2.81193	0.60113
2.81346	0.59807
2.81499	0.59517
2.81651	0.59272
2.81805	0.59031
2.81958	0.58825
2.82111	0.58677
2.82265	0.5854
2.82419	0.58373
2.82572	0.58184
2.82726	0.57995
2.82881	0.57808
2.83035	0.57617
2.8319	0.5743
2.83344	0.57271
2.83499	0.57141
2.83654	0.57015
2.8381	0.56874
2.83965	0.56715
2.84121	0.56538
2.84277	0.56356
2.84432	0.56171
2.84589	0.56003
2.84745	0.55869
2.84901	0.5572
2.85058	0.55572
2.85215	0.55484
2.85372	0.55376
2.85529	0.55164
2.85686	0.54928
2.85844	0.54767
2.86001	0.54659
2.86159	0.54545
2.86317	0.54416
2.86475	0.54288
2.86634	0.54184
2.86792	0.54127
2.86951	0.54114
2.8711	0.54065
2.87269	0.53929
2.87428	0.53779
2.87588	0.53671
2.87747	0.53573
2.87907	0.5347
2.88067	0.53395
2.88227	0.53369
2.88387	0.53353
2.88548	0.53301
2.88708	0.53254
2.88869	0.53253
2.8903	0.53232
2.89192	0.53138
2.89353	0.53024
2.89514	0.52944
2.89676	0.52898
2.89838	0.52855
2.9	0.52805
2.90163	0.52775
2.90325	0.52755
2.90488	0.52731
2.9065	0.52707
2.90813	0.52663
2.90977	0.52616
2.9114	0.52619
2.91304	0.52647
2.91467	0.52644
2.91631	0.5263
2.91795	0.52633
2.9196	0.5264
2.92124	0.52656
2.92289	0.52683
2.92454	0.52676
2.92619	0.52621
2.92784	0.52581
2.92949	0.52581
2.93115	0.52572
2.93281	0.52525
2.93447	0.52454
2.93613	0.52388
2.93779	0.52333
2.93946	0.52273
2.94113	0.5222
2.94279	0.52205
2.94447	0.52234
2.94614	0.52242
2.94781	0.52166
2.94949	0.52063
2.95117	0.52037
2.95285	0.52074
2.95453	0.52066
2.95622	0.51997
2.9579	0.51951
2.95959	0.51927
2.96128	0.51871
2.96297	0.51818
2.96467	0.5179
2.96636	0.5171
2.96806	0.51545
2.96976	0.51386
2.97146	0.51355
2.97317	0.51424
2.97487	0.51467
2.97658	0.51456
2.97829	0.51378
2.98	0.51249
2.98172	0.51168
2.98343	0.51134
2.98515	0.5106
2.98687	0.50985
2.98859	0.50958
2.99031	0.50907
2.99204	0.50813
2.99377	0.50733
2.9955	0.50656
2.99723	0.50532
2.99896	0.50395
3.0007	0.50321
3.00243	0.50299
3.00417	0.50263
3.00592	0.50192
3.00766	0.50086
3.0094	0.49978
3.01115	0.49916
3.0129	0.49901
3.01465	0.49863
3.01641	0.49714
3.01816	0.49485
3.01992	0.49318
3.02168	0.49251
3.02344	0.49198
3.02521	0.49128
3.02697	0.49041
3.02874	0.48909
3.03051	0.48751
3.03228	0.48608
3.03406	0.48465
3.03583	0.48303
3.03761	0.48171
3.03939	0.48066
3.04118	0.47922
3.04296	0.4777
3.04475	0.47663
3.04654	0.4756
3.04833	0.47435
3.05012	0.47315
3.05192	0.47185
3.05371	0.47033
3.05551	0.46905
3.05731	0.46769
3.05912	0.46554
3.06092	0.46302
3.06273	0.46066
3.06454	0.45851
3.06635	0.45664
3.06817	0.45516
3.06998	0.45403
3.0718	0.45266
3.07362	0.45071
3.07545	0.44877
3.07727	0.44727
3.0791	0.44574
3.08093	0.44361
3.08276	0.44108
3.08459	0.43869
3.08643	0.4365
3.08827	0.43428
3.09011	0.43205
3.09195	0.42968
3.0938	0.42689
3.09564	0.424
3.09749	0.42174
3.09934	0.42002
3.1012	0.41789
3.10305	0.41518
3.10491	0.41278
3.10677	0.41083
3.10864	0.4084
3.1105	0.40526
3.11237	0.40201
3.11424	0.39879
3.11611	0.39538
3.11798	0.39224
3.11986	0.38988
3.12174	0.38776
3.12362	0.38498
3.1255	0.38153
3.12738	0.3782
3.12927	0.37531
3.13116	0.37226
3.13305	0.36913
3.13495	0.36665
3.13684	0.36433
3.13874	0.36114
3.14064	0.35748
3.14255	0.35411
3.14445	0.3509
3.14636	0.34805
3.14827	0.34559
3.15018	0.34269
3.1521	0.33938
3.15402	0.33615
3.15594	0.33277
3.15786	0.32917
3.15978	0.32577
3.16171	0.32253
3.16364	0.31925
3.16557	0.31609
3.1675	0.31282
3.16944	0.30894
3.17138	0.30476
3.17332	0.30097
3.17526	0.29747
3.17721	0.2938
3.17916	0.29007
3.18111	0.28646
3.18306	0.28291
3.18501	0.27933
3.18697	0.27581
3.18893	0.27239
3.19089	0.26892
3.19286	0.2653
3.19483	0.26153
3.1968	0.2579
3.19877	0.25453
3.20074	0.25112
3.20272	0.24749
3.2047	0.24367
3.20668	0.23991
3.20867	0.23617
3.21065	0.23243
3.21264	0.22893
3.21463	0.22529
3.21663	0.22164
3.21862	0.21855
3.22062	0.21538
3.22263	0.21175
3.22463	0.20836
3.22664	0.20527
3.22865	0.20185
3.23066	0.19826
3.23267	0.19501
3.23469	0.19183
3.23671	0.18845
3.23873	0.18551
3.24075	0.18279
3.24278	0.17937
3.24481	0.17572
3.24684	0.17255
3.24887	0.16951
3.25091	0.16642
3.25295	0.16349
3.25499	0.16043
3.25704	0.15691
3.25908	0.15327
3.26113	0.15018
3.26319	0.14767
3.26524	0.14527
3.2673	0.14267
3.26936	0.13995
3.27142	0.13742
3.27349	0.13496
3.27556	0.13214
3.27763	0.12932
3.2797	0.1269
3.28177	0.12432
3.28385	0.12118
3.28593	0.11798
3.28802	0.11519
3.2901	0.11261
3.29219	0.11009
3.29428	0.1079
3.29638	0.10636
3.29848	0.10519
3.30058	0.10346
3.30268	0.10111
3.30478	0.09871
3.30689	0.09643
3.309	0.09446
3.31111	0.09258
3.31323	0.09026
3.31535	0.0881
3.31747	0.0865
3.31959	0.08456
3.32172	0.08217
3.32385	0.08046
3.32598	0.07918
3.32812	0.07716
3.33025	0.07442
3.33239	0.07187
3.33454	0.06986
3.33668	0.06806
3.33883	0.06625
3.34098	0.06448
3.34314	0.06288
3.34529	0.06171
3.34745	0.06079
3.34961	0.05942
3.35178	0.05764
3.35395	0.05587
3.35612	0.05416
3.35829	0.05247
3.36047	0.05083
3.36265	0.04949
3.36483	0.0483
3.36702	0.04676
3.3692	0.04508
3.37139	0.04356
3.37359	0.04229
3.37578	0.04161
3.37798	0.04125
3.38019	0.04053
3.38239	0.03954
3.3846	0.03852
3.38681	0.03751
3.38902	0.03677
3.39124	0.036
3.39346	0.0348
3.39568	0.03354
3.39791	0.03259
3.40013	0.03204
3.40236	0.03161
3.4046	0.0307
3.40684	0.02934
3.40908	0.02823
3.41132	0.02757
3.41356	0.02718
3.41581	0.02709
3.41806	0.02682
3.42032	0.02579
3.42258	0.02447
3.42484	0.02361
3.4271	0.02327
3.42937	0.02303
3.43164	0.02282
3.43391	0.02288
3.43619	0.0228
3.43846	0.02211
3.44075	0.02129
3.44303	0.02063
3.44532	0.01989
3.44761	0.0194
3.4499	0.01942
3.4522	0.01948
3.4545	0.01932
3.4568	0.01892
3.45911	0.01822
3.46142	0.01773
3.46373	0.01736
3.46605	0.01701
3.46836	0.01651
3.47069	0.01581
3.47301	0.01531
3.47534	0.01479
3.47767	0.01402
3.48	0.01319
3.48234	0.01267
3.48468	0.01273
3.48702	0.01289
3.48937	0.01285
3.49172	0.01278
3.49407	0.01221
3.49643	0.01128
3.49879	0.01089
3.50115	0.01113
3.50352	0.01153
3.50589	0.01165
3.50826	0.01151
3.51063	0.01137
3.51301	0.01103
3.51539	0.01043
3.51778	0.00995
3.52017	0.00966
3.52256	0.00953
3.52495	0.00951
3.52735	0.00922
3.52975	0.00893
3.53216	0.00908
3.53456	0.00893
3.53697	0.00818
3.53939	0.00776
3.54181	0.00784
3.54423	0.00793
3.54665	0.00793
3.54908	0.00787
3.55151	0.00733
3.55394	0.00684
3.55638	0.00695
3.55882	0.00705
3.56127	0.00688
3.56371	0.00678
3.56617	0.00659
3.56862	0.00601
3.57108	0.00482
3.57354	0.00552
3.576	0.00499
3.57847	0.00484
3.58094	0.00545
3.58342	0.00527
3.58589	0.0056
3.58838	0.00603
3.59086	0.00601
3.59335	0.00595
3.59584	0.00615
3.59834	0.00639
3.60084	0.00623
3.60334	0.00549
3.60584	0.00473
3.60835	0.00444
3.61087	0.00467
3.61338	0.00505
3.6159	0.00501
3.61843	0.00493
3.62095	0.00504
3.62348	0.00477
3.62602	0.0041
3.62855	0.00404
3.6311	0.00454
3.63364	0.00442
3.63619	0.00373
3.63874	0.00353
3.64129	0.00366
3.64385	0.00365
3.64642	0.00357
3.64898	0.00337
3.65155	0.00321
3.65413	0.00324
3.6567	0.00306
3.65928	0.00256
3.66187	0.00218
3.66446	0.00205
3.66705	0.0019
3.66964	0.00189
3.67224	0.00211
3.67484	0.00211
3.67745	0.0017
3.68006	0.00162
3.68267	0.00239
3.68529	0.00291
3.68791	0.00303
3.69054	0.00321
3.69317	0.0029
3.6958	0.00189
3.69843	0.00166
3.70107	0.00216
3.70372	0.00219
3.70636	0.00211
3.70902	0.00211
3.71167	0.00198
3.71433	0.00191
3.71699	0.00196
3.71966	0.00194
3.72233	0.00157
3.725	0.00209
3.72768	0.00271
3.73036	0.00283
3.73305	0.00279
3.73574	0.00255
3.73843	0.00232
3.74113	0.00183
3.74383	0.00159
3.74653	0.0018
3.74924	0.00201
3.75196	0.0019
3.75467	0.0014
3.75739	0.00121
3.76012	0.00165
3.76285	0.00211
3.76558	0.00253
3.76832	0.00252
3.77106	0.00225
3.7738	0.00226
3.77655	0.00214
3.7793	0.00177
3.78206	0.00146
3.78482	0.00113
3.78759	0.000861539
3.79035	0.0011
3.79313	0.00141
3.7959	0.00192
3.79868	0.00209
3.80147	0.00172
3.80426	0.00123
3.80705	0.000958906
3.80985	0.00101
3.81265	0.00121
3.81546	0.00106
3.81827	0.000629682
3.82108	0.000347951
3.8239	0.000557158
3.82672	0.000870058
3.82955	0.00106
3.83238	0.00157
3.83521	0.00184
3.83805	0.00135
3.84089	0.000839332
3.84374	0.000661706
3.84659	0.000611317
3.84945	0.000686216
3.85231	0.00111
3.85517	0.00119
3.85804	0.000899476
3.86091	0.000916996
3.86379	0.000926621
3.86667	0.00134
3.86956	0.0018
3.87245	0.00157
3.87534	0.000913597
3.87824	0.000950116
3.88114	0.000965956
3.88405	0.00097356
3.88696	0.000804402
3.88988	0.00101
3.8928	0.0013
3.89572	0.0012
3.89865	0.00102
3.90158	0.00124
3.90452	0.00188
3.90746	0.00183
3.91041	0.00111
3.91336	0.000549071
3.91632	0.000454229
3.91928	0.000586918
3.92224	0.00116
3.92521	0.00122
3.92818	0.000950035
3.93116	0.00134
3.93415	0.00144
3.93713	0.000736665
3.94012	0.000568171
3.94312	0.000653941
3.94612	0.000420616
3.94913	0.000272248
3.95214	0.00112
3.95515	0.00182
3.95817	0.00171
3.96119	0.00125
3.96422	0.000892194
3.96726	0.000932988
3.97029	0.00109
3.97334	0.000618971
3.97638	0.00109
3.97944	0.00164
3.98249	0.00147
3.98555	0.000649908
3.98862	9.59992e-05
3.99169	0.000753028
3.99476	0.00124
3.99784	0.00133
4.00093	0.00133
4.00402	0.00108
4.00711	0.000570574
4.01021	0.000624282
4.01332	0.00069043
4.01642	0.000733074
4.01954	0.00166
4.02266	0.00211
4.02578	0.00134
4.02891	0.000558022
4.03204	0.00054178
4.03518	0.00068875
4.03832	0.000786339
4.04147	0.000869907
4.04462	0.00114
4.04778	0.00148
4.05094	0.00148
4.05411	0.000984864
4.05728	0.00106
4.06046	0.000851522
4.06364	0.000513317
4.06683	0.000979474
4.07002	0.0011
4.07322	0.000835339
4.07642	0.000944443
4.07963	0.000817799
4.08284	0.000495706
4.08606	0.00053491
4.08928	0.00067986
4.09251	0.000636401
4.09574	0.000676581
4.09898	0.000610825
4.10222	0.000756176
4.10547	0.00148
4.10872	0.00158
4.11198	0.00111
4.11524	0.000813705
4.11851	0.00104
4.12178	0.00113
4.12506	0.000740185
4.12835	0.00149
4.13164	0.00323
4.13493	0.0039
4.13823	0.00243
4.14154	0.00114
4.14485	0.000724143
4.14816	0.000745445
4.15148	0.000844803
4.15481	0.00106
4.15814	0.00118
4.16148	0.000375951
4.16482	0.00114
4.16817	0.0016
4.17152	0.00129
4.17488	0.000599329
4.17825	0.000482028
4.18162	0.00103
4.18499	0.00161
4.18837	0.00147
4.19176	0.0013
4.19515	0.00147
4.19855	0.000985589
4.20195	0.000416925
4.20536	0.000320534
4.20877	0.000913587
4.21219	0.00153
4.21561	0.00186
4.21904	0.00152
4.22248	0.000843144
4.22592	0.000521031
4.22937	0.000516083
4.23282	0.00115
4.23628	0.000897987
4.23974	0.000538561
4.24321	0.00118
4.24669	0.00159
4.25017	0.00152
4.25365	0.00124
4.25715	0.00142
4.26064	0.00126
4.26415	0.000905681
4.26766	0.000680885
4.27117	0.000640364
4.27469	0.000780998
4.27822	0.00127
4.28175	0.00151
4.28529	0.000951916
4.28884	0.00113
4.29239	0.00156
4.29594	0.00136
4.29951	0.00166
4.30307	0.00318
4.30665	0.00247
4.31023	0.000555508
4.31381	0.000700508
4.31741	0.00137
4.321	0.00145
4.32461	0.000939807
4.32822	0.000567356
4.33183	0.000615662
4.33545	0.00105
4.33908	0.000775899
4.34272	0.000717957
4.34636	0.000418836
4.35	0.00011007
4.35366	0.000522369
4.35731	0.00108
4.36098	0.00135
4.36465	0.00116
4.36833	0.0006188
4.37201	0.00105
4.3757	0.00143
4.3794	0.00089489
4.3831	0.00014674
4.38681	0.000215251
4.39052	0.00113
4.39424	0.00185
4.39797	0.00157
4.4017	0.00154
4.40544	0.00183
4.40919	0.00115
4.41294	0.000511466
4.4167	0.000962205
4.42046	0.00113
4.42424	0.000937976
4.42801	0.00098055
4.4318	0.000849128
4.43559	0.00114
4.43939	0.00165
4.44319	0.0013
4.447	0.000758007
4.45082	0.000468038
4.45464	0.000804372
4.45847	0.000970663
4.46231	0.000622471
4.46615	0.000794837
4.47	0.00086167
4.47386	0.00092108
4.47772	0.00114
4.48159	0.00234
4.48547	0.00457
4.48935	0.0049
4.49324	0.0027
4.49714	0.00105
4.50105	0.00101
4.50496	0.000597991

## Sheet: 150 K
Wavelength (µm)	Photocurrent (Arb. Unit)
2.5001	0.85296
2.5013	0.85456
2.50251	0.85637
2.50372	0.85802
2.50493	0.85943
2.50614	0.86119
2.50735	0.86328
2.50857	0.86507
2.50978	0.86647
2.51099	0.86776
2.51221	0.86903
2.51343	0.87062
2.51465	0.87326
2.51587	0.87525
2.51709	0.8731
2.51831	0.87004
2.51954	0.87263
2.52076	0.87822
2.52199	0.88127
2.52321	0.88258
2.52444	0.88413
2.52567	0.88588
2.5269	0.88772
2.52813	0.88969
2.52937	0.89134
2.5306	0.89252
2.53184	0.89377
2.53307	0.8952
2.53431	0.89674
2.53555	0.89839
2.53679	0.8999
2.53803	0.90106
2.53928	0.90222
2.54052	0.9032
2.54177	0.90318
2.54301	0.90366
2.54426	0.90636
2.54551	0.90976
2.54676	0.91264
2.54801	0.91504
2.54926	0.91599
2.55052	0.91579
2.55177	0.9162
2.55303	0.91751
2.55429	0.91884
2.55555	0.91971
2.55681	0.9204
2.55807	0.92155
2.55933	0.923
2.56059	0.92405
2.56186	0.92505
2.56313	0.92667
2.56439	0.92847
2.56566	0.92983
2.56693	0.93075
2.5682	0.93166
2.56948	0.93287
2.57075	0.93396
2.57203	0.93455
2.5733	0.93549
2.57458	0.93736
2.57586	0.93929
2.57714	0.94079
2.57842	0.9423
2.5797	0.94368
2.58099	0.94473
2.58227	0.94585
2.58356	0.94736
2.58485	0.94887
2.58614	0.94985
2.58743	0.95071
2.58872	0.95191
2.59001	0.95304
2.59131	0.9538
2.5926	0.9541
2.5939	0.95386
2.5952	0.95395
2.5965	0.95502
2.5978	0.95623
2.5991	0.9566
2.6004	0.95598
2.60171	0.95525
2.60301	0.95492
2.60432	0.95415
2.60563	0.95369
2.60694	0.9546
2.60825	0.95547
2.60956	0.95589
2.61088	0.95692
2.61219	0.95821
2.61351	0.95899
2.61483	0.95917
2.61615	0.9593
2.61747	0.96015
2.61879	0.96117
2.62011	0.96196
2.62144	0.96321
2.62276	0.96456
2.62409	0.96544
2.62542	0.96621
2.62675	0.96716
2.62808	0.96789
2.62941	0.96809
2.63075	0.96865
2.63208	0.97037
2.63342	0.9725
2.63476	0.9744
2.6361	0.97584
2.63744	0.97648
2.63878	0.97682
2.64012	0.97743
2.64147	0.97799
2.64282	0.97826
2.64416	0.97835
2.64551	0.9783
2.64686	0.97835
2.64821	0.97855
2.64957	0.9787
2.65092	0.97914
2.65228	0.97999
2.65364	0.98086
2.65499	0.98143
2.65635	0.98162
2.65772	0.9818
2.65908	0.9824
2.66044	0.98334
2.66181	0.98448
2.66318	0.98563
2.66454	0.98646
2.66591	0.98695
2.66729	0.98707
2.66866	0.98737
2.67003	0.98922
2.67141	0.99218
2.67279	0.99437
2.67416	0.99528
2.67554	0.99558
2.67693	0.99631
2.67831	0.9977
2.67969	0.99891
2.68108	0.99964
2.68246	1
2.68385	0.99986
2.68524	0.99932
2.68663	0.99887
2.68803	0.99868
2.68942	0.99821
2.69082	0.99716
2.69221	0.99579
2.69361	0.99459
2.69501	0.99401
2.69641	0.99385
2.69782	0.99336
2.69922	0.99198
2.70063	0.9899
2.70203	0.98774
2.70344	0.98552
2.70485	0.98316
2.70627	0.98107
2.70768	0.97914
2.70909	0.97659
2.71051	0.9733
2.71193	0.97017
2.71335	0.96763
2.71477	0.96475
2.71619	0.96091
2.71761	0.95655
2.71904	0.95191
2.72046	0.947
2.72189	0.94172
2.72332	0.93573
2.72475	0.92925
2.72619	0.9231
2.72762	0.9175
2.72905	0.91172
2.73049	0.90515
2.73193	0.898
2.73337	0.8906
2.73481	0.883
2.73626	0.87509
2.7377	0.8677
2.73915	0.86156
2.74059	0.85531
2.74204	0.8482
2.74349	0.84155
2.74495	0.83564
2.7464	0.82926
2.74786	0.822
2.74931	0.81475
2.75077	0.8083
2.75223	0.80265
2.75369	0.79698
2.75516	0.7906
2.75662	0.78434
2.75809	0.77872
2.75956	0.77299
2.76102	0.76689
2.7625	0.76121
2.76397	0.75647
2.76544	0.75188
2.76692	0.74663
2.7684	0.74126
2.76987	0.73642
2.77135	0.73176
2.77284	0.72745
2.77432	0.72411
2.77581	0.72078
2.77729	0.71647
2.77878	0.71171
2.78027	0.70718
2.78176	0.70337
2.78325	0.69997
2.78475	0.69604
2.78625	0.69181
2.78774	0.68818
2.78924	0.68534
2.79074	0.68306
2.79225	0.68078
2.79375	0.67828
2.79526	0.6759
2.79677	0.67361
2.79828	0.67092
2.79979	0.66757
2.8013	0.66424
2.80281	0.66188
2.80433	0.66013
2.80585	0.65813
2.80737	0.65613
2.80889	0.65454
2.81041	0.65314
2.81193	0.65159
2.81346	0.64911
2.81499	0.64589
2.81651	0.6436
2.81805	0.64248
2.81958	0.64164
2.82111	0.64065
2.82265	0.63925
2.82419	0.6375
2.82572	0.63556
2.82726	0.63341
2.82881	0.63176
2.83035	0.63095
2.8319	0.63021
2.83344	0.62902
2.83499	0.62736
2.83654	0.62562
2.8381	0.62415
2.83965	0.62256
2.84121	0.62077
2.84277	0.6193
2.84432	0.61842
2.84589	0.6177
2.84745	0.61667
2.84901	0.61555
2.85058	0.61432
2.85215	0.61287
2.85372	0.61182
2.85529	0.61137
2.85686	0.61086
2.85844	0.60984
2.86001	0.60852
2.86159	0.60734
2.86317	0.60658
2.86475	0.60608
2.86634	0.60566
2.86792	0.60527
2.86951	0.60477
2.8711	0.60407
2.87269	0.60345
2.87428	0.60294
2.87588	0.60266
2.87747	0.60279
2.87907	0.60275
2.88067	0.60224
2.88227	0.6019
2.88387	0.60192
2.88548	0.60177
2.88708	0.60188
2.88869	0.60296
2.8903	0.60374
2.89192	0.60316
2.89353	0.60228
2.89514	0.60179
2.89676	0.60149
2.89838	0.60164
2.9	0.60252
2.90163	0.60371
2.90325	0.60442
2.90488	0.60474
2.9065	0.60535
2.90813	0.60617
2.90977	0.60675
2.9114	0.60723
2.91304	0.60776
2.91467	0.60853
2.91631	0.60958
2.91795	0.61051
2.9196	0.61141
2.92124	0.61239
2.92289	0.61321
2.92454	0.61422
2.92619	0.61569
2.92784	0.61732
2.92949	0.61841
2.93115	0.61841
2.93281	0.6178
2.93447	0.61769
2.93613	0.61846
2.93779	0.61978
2.93946	0.6213
2.94113	0.62249
2.94279	0.62289
2.94447	0.62282
2.94614	0.62266
2.94781	0.62262
2.94949	0.62301
2.95117	0.62381
2.95285	0.62473
2.95453	0.62571
2.95622	0.62683
2.9579	0.62773
2.95959	0.62813
2.96128	0.6285
2.96297	0.62924
2.96467	0.62995
2.96636	0.63032
2.96806	0.6312
2.96976	0.63355
2.97146	0.63607
2.97317	0.6368
2.97487	0.63719
2.97658	0.63892
2.97829	0.6393
2.98	0.63698
2.98172	0.63567
2.98343	0.63701
2.98515	0.63875
2.98687	0.63974
2.98859	0.64051
2.99031	0.64158
2.99204	0.64248
2.99377	0.64285
2.9955	0.64336
2.99723	0.64456
2.99896	0.64599
3.0007	0.64662
3.00243	0.64659
3.00417	0.64715
3.00592	0.64843
3.00766	0.64946
3.0094	0.64981
3.01115	0.65023
3.0129	0.6513
3.01465	0.65229
3.01641	0.65268
3.01816	0.65318
3.01992	0.65387
3.02168	0.65398
3.02344	0.65387
3.02521	0.65438
3.02697	0.65528
3.02874	0.6562
3.03051	0.65705
3.03228	0.65782
3.03406	0.65855
3.03583	0.65902
3.03761	0.65908
3.03939	0.65905
3.04118	0.65905
3.04296	0.65898
3.04475	0.65912
3.04654	0.65985
3.04833	0.66089
3.05012	0.66152
3.05192	0.66145
3.05371	0.66108
3.05551	0.66094
3.05731	0.66113
3.05912	0.66168
3.06092	0.6625
3.06273	0.66284
3.06454	0.66282
3.06635	0.66331
3.06817	0.66375
3.06998	0.66363
3.0718	0.6636
3.07362	0.66381
3.07545	0.66414
3.07727	0.66417
3.0791	0.66384
3.08093	0.66365
3.08276	0.66332
3.08459	0.6628
3.08643	0.66265
3.08827	0.6627
3.09011	0.66242
3.09195	0.6619
3.0938	0.66141
3.09564	0.6613
3.09749	0.66149
3.09934	0.66102
3.1012	0.65999
3.10305	0.6594
3.10491	0.65913
3.10677	0.65866
3.10864	0.65796
3.1105	0.6571
3.11237	0.6566
3.11424	0.65651
3.11611	0.65602
3.11798	0.65517
3.11986	0.65445
3.12174	0.65371
3.12362	0.65291
3.1255	0.65229
3.12738	0.6518
3.12927	0.65117
3.13116	0.6505
3.13305	0.64978
3.13495	0.64858
3.13684	0.64748
3.13874	0.64707
3.14064	0.64645
3.14255	0.64529
3.14445	0.64405
3.14636	0.64314
3.14827	0.64378
3.15018	0.64499
3.1521	0.64399
3.15402	0.64168
3.15594	0.64025
3.15786	0.63928
3.15978	0.63799
3.16171	0.63636
3.16364	0.63473
3.16557	0.63353
3.1675	0.63272
3.16944	0.63191
3.17138	0.6311
3.17332	0.63005
3.17526	0.62836
3.17721	0.62659
3.17916	0.62523
3.18111	0.62368
3.18306	0.6215
3.18501	0.61933
3.18697	0.61795
3.18893	0.61695
3.19089	0.61545
3.19286	0.61339
3.19483	0.61132
3.1968	0.60975
3.19877	0.60838
3.20074	0.60656
3.20272	0.60457
3.2047	0.6029
3.20668	0.60111
3.20867	0.59884
3.21065	0.5963
3.21264	0.59401
3.21463	0.59236
3.21663	0.59109
3.21862	0.5896
3.22062	0.5876
3.22263	0.58531
3.22463	0.58304
3.22664	0.58084
3.22865	0.57892
3.23066	0.57731
3.23267	0.57567
3.23469	0.57407
3.23671	0.57265
3.23873	0.57096
3.24075	0.56902
3.24278	0.56776
3.24481	0.56735
3.24684	0.56617
3.24887	0.56326
3.25091	0.56005
3.25295	0.55784
3.25499	0.55589
3.25704	0.55337
3.25908	0.55072
3.26113	0.54818
3.26319	0.54495
3.26524	0.54145
3.2673	0.5389
3.26936	0.53728
3.27142	0.53579
3.27349	0.53365
3.27556	0.531
3.27763	0.52867
3.2797	0.52659
3.28177	0.52417
3.28385	0.52121
3.28593	0.51813
3.28802	0.51529
3.2901	0.51252
3.29219	0.50991
3.29428	0.50748
3.29638	0.50498
3.29848	0.50249
3.30058	0.50025
3.30268	0.49809
3.30478	0.49555
3.30689	0.49285
3.309	0.49047
3.31111	0.4882
3.31323	0.48544
3.31535	0.4822
3.31747	0.47923
3.31959	0.47659
3.32172	0.47357
3.32385	0.46971
3.32598	0.46525
3.32812	0.46069
3.33025	0.45612
3.33239	0.45174
3.33454	0.44761
3.33668	0.44337
3.33883	0.43921
3.34098	0.43504
3.34314	0.43041
3.34529	0.42594
3.34745	0.42184
3.34961	0.41698
3.35178	0.41137
3.35395	0.40605
3.35612	0.40123
3.35829	0.39658
3.36047	0.39173
3.36265	0.3865
3.36483	0.38124
3.36702	0.37616
3.3692	0.37095
3.37139	0.36591
3.37359	0.36165
3.37578	0.35755
3.37798	0.35283
3.38019	0.34831
3.38239	0.34503
3.3846	0.34272
3.38681	0.34036
3.38902	0.33708
3.39124	0.33325
3.39346	0.32952
3.39568	0.32558
3.39791	0.3212
3.40013	0.31651
3.40236	0.31184
3.4046	0.30766
3.40684	0.30356
3.40908	0.29899
3.41132	0.29429
3.41356	0.29011
3.41581	0.28661
3.41806	0.28348
3.42032	0.28038
3.42258	0.27719
3.42484	0.27384
3.4271	0.27033
3.42937	0.26682
3.43164	0.26382
3.43391	0.26147
3.43619	0.25913
3.43846	0.25661
3.44075	0.25395
3.44303	0.25093
3.44532	0.24775
3.44761	0.2445
3.4499	0.24083
3.4522	0.23621
3.4545	0.2302
3.4568	0.2225
3.45911	0.21602
3.46142	0.21592
3.46373	0.21945
3.46605	0.21948
3.46836	0.21602
3.47069	0.21193
3.47301	0.20791
3.47534	0.20406
3.47767	0.20051
3.48	0.19707
3.48234	0.19342
3.48468	0.18995
3.48702	0.18683
3.48937	0.18385
3.49172	0.18082
3.49407	0.17718
3.49643	0.17287
3.49879	0.16877
3.50115	0.16532
3.50352	0.16213
3.50589	0.15906
3.50826	0.15642
3.51063	0.15415
3.51301	0.15163
3.51539	0.14875
3.51778	0.14634
3.52017	0.1443
3.52256	0.14181
3.52495	0.13915
3.52735	0.13665
3.52975	0.13368
3.53216	0.13023
3.53456	0.12714
3.53697	0.12446
3.53939	0.12208
3.54181	0.1202
3.54423	0.11802
3.54665	0.11494
3.54908	0.11192
3.55151	0.10948
3.55394	0.10739
3.55638	0.10545
3.55882	0.10306
3.56127	0.10052
3.56371	0.09847
3.56617	0.09649
3.56862	0.09407
3.57108	0.09159
3.57354	0.09197
3.576	0.09452
3.57847	0.09269
3.58094	0.08687
3.58342	0.08296
3.58589	0.08111
3.58838	0.07883
3.59086	0.07604
3.59335	0.07378
3.59584	0.07236
3.59834	0.07141
3.60084	0.07058
3.60334	0.06941
3.60584	0.06796
3.60835	0.06674
3.61087	0.06549
3.61338	0.06392
3.6159	0.06238
3.61843	0.06085
3.62095	0.05929
3.62348	0.05821
3.62602	0.05735
3.62855	0.05595
3.6311	0.05468
3.63364	0.05443
3.63619	0.05413
3.63874	0.05242
3.64129	0.05039
3.64385	0.04895
3.64642	0.04742
3.64898	0.04587
3.65155	0.04461
3.65413	0.04329
3.6567	0.04213
3.65928	0.04152
3.66187	0.04123
3.66446	0.04075
3.66705	0.03967
3.66964	0.03825
3.67224	0.03719
3.67484	0.03629
3.67745	0.03523
3.68006	0.03439
3.68267	0.03385
3.68529	0.03343
3.68791	0.0327
3.69054	0.03111
3.69317	0.02917
3.6958	0.02771
3.69843	0.02696
3.70107	0.02709
3.70372	0.02727
3.70636	0.02669
3.70902	0.02586
3.71167	0.02533
3.71433	0.02499
3.71699	0.02462
3.71966	0.02419
3.72233	0.02346
3.725	0.02243
3.72768	0.02146
3.73036	0.02085
3.73305	0.02057
3.73574	0.02027
3.73843	0.01986
3.74113	0.01954
3.74383	0.01904
3.74653	0.01862
3.74924	0.01877
3.75196	0.01887
3.75467	0.0183
3.75739	0.01716
3.76012	0.01581
3.76285	0.01461
3.76558	0.01416
3.76832	0.01456
3.77106	0.01468
3.7738	0.01373
3.77655	0.01283
3.7793	0.01312
3.78206	0.01353
3.78482	0.01309
3.78759	0.01263
3.79035	0.01226
3.79313	0.01162
3.7959	0.01127
3.79868	0.01144
3.80147	0.01188
3.80426	0.01225
3.80705	0.01198
3.80985	0.0113
3.81265	0.01095
3.81546	0.0109
3.81827	0.01057
3.82108	0.00996
3.8239	0.00946
3.82672	0.0092
3.82955	0.00927
3.83238	0.00946
3.83521	0.00901
3.83805	0.0081
3.84089	0.00776
3.84374	0.00822
3.84659	0.00816
3.84945	0.00737
3.85231	0.00684
3.85517	0.00681
3.85804	0.00684
3.86091	0.00673
3.86379	0.0064
3.86667	0.00609
3.86956	0.00626
3.87245	0.00677
3.87534	0.00712
3.87824	0.00679
3.88114	0.00566
3.88405	0.00473
3.88696	0.00469
3.88988	0.00481
3.8928	0.00431
3.89572	0.00355
3.89865	0.00319
3.90158	0.00323
3.90452	0.00382
3.90746	0.0046
3.91041	0.00498
3.91336	0.00508
3.91632	0.00529
3.91928	0.00564
3.92224	0.00584
3.92521	0.00537
3.92818	0.00441
3.93116	0.00375
3.93415	0.00361
3.93713	0.00375
3.94012	0.00359
3.94312	0.00344
3.94612	0.00341
3.94913	0.00361
3.95214	0.00395
3.95515	0.0039
3.95817	0.00369
3.96119	0.00367
3.96422	0.00318
3.96726	0.00246
3.97029	0.00222
3.97334	0.00293
3.97638	0.00463
3.97944	0.0058
3.98249	0.00571
3.98555	0.00392
3.98862	0.00255
3.99169	0.00243
3.99476	0.0025
3.99784	0.00213
4.00093	0.00167
4.00402	0.00192
4.00711	0.00246
4.01021	0.00216
4.01332	0.00138
4.01642	0.00123
4.01954	0.00176
4.02266	0.00233
4.02578	0.00254
4.02891	0.00232
4.03204	0.00189
4.03518	0.00171
4.03832	0.0017
4.04147	0.00116
4.04462	0.000764118
4.04778	0.000573072
4.05094	0.000512732
4.05411	0.0013
4.05728	0.00125
4.06046	0.000646182
4.06364	0.00125
4.06683	0.00152
4.07002	0.00124
4.07322	0.00186
4.07642	0.0022
4.07963	0.00204
4.08284	0.00182
4.08606	0.00165
4.08928	0.00143
4.09251	0.00105
4.09574	0.000671849
4.09898	0.000176202
4.10222	0.000450085
4.10547	0.000841183
4.10872	0.000939869
4.11198	0.00136
4.11524	0.000917784
4.11851	0.000232522
4.12178	0.000352675
4.12506	0.000846646
4.12835	0.00175
4.13164	0.00209
4.13493	0.00327
4.13823	0.00528
4.14154	0.00424
4.14485	0.00203
4.14816	0.00114
4.15148	0.000977661
4.15481	0.002
4.15814	0.00219
4.16148	0.00179
4.16482	0.00166
4.16817	0.000858887
4.17152	0.000464413
4.17488	0.000950628
4.17825	0.000791228
4.18162	0.000159954
4.18499	0.000391536
4.18837	0.000728813
4.19176	0.00143
4.19515	0.00158
4.19855	0.00113
4.20195	0.000649236
4.20536	0.00158
4.20877	0.00137
4.21219	0.000778962
4.21561	0.00101
4.21904	0.00191
4.22248	0.0019
4.22592	0.00159
4.22937	0.00122
4.23282	0.000681616
4.23628	0.00115
4.23974	0.00146
4.24321	0.000972455
4.24669	8.08919e-05
4.25017	0.000446001
4.25365	0.000931958
4.25715	0.00134
4.26064	0.00145
4.26415	0.00121
4.26766	0.000503816
4.27117	0.000220449
4.27469	0.000455484
4.27822	0.00111
4.28175	0.00185
4.28529	0.00167
4.28884	0.000877532
4.29239	0.000461141
4.29594	0.000806806
4.29951	0.00357
4.30307	0.00605
4.30665	0.00703
4.31023	0.00463
4.31381	0.000987789
4.31741	0.000806304
4.321	0.00146
4.32461	0.000885108
4.32822	0.000102448
4.33183	0.000668975
4.33545	0.000915852
4.33908	0.0011
4.34272	0.00127
4.34636	0.000884953
4.35	0.000466398
4.35366	0.000671733
4.35731	0.000489758
4.36098	0.000820232
4.36465	0.000962418
4.36833	0.00037936
4.37201	0.000893483
4.3757	0.00125
4.3794	0.00142
4.3831	0.00111
4.38681	0.000914975
4.39052	0.0011
4.39424	0.00102
4.39797	0.000719729
4.4017	0.000845306
4.40544	0.000802026
4.40919	0.000455149
4.41294	0.00104
4.4167	0.00142
4.42046	0.00089722
4.42424	0.000782234
4.42801	0.00121
4.4318	0.00108
4.43559	0.000371693
4.43939	0.000637639
4.44319	0.000715915
4.447	0.00167
4.45082	0.00215
4.45464	0.00161
4.45847	0.000962585
4.46231	0.000562056
4.46615	0.000941815
4.47	0.00126
4.47386	0.00118
4.47772	0.00138
4.48159	0.00248
4.48547	0.00404
4.48935	0.00466
4.49324	0.00465
4.49714	0.0025
4.50105	0.000721495

## Sheet: 100 K
Wavelength (µm)	Photocurrent (Arb. Unit)
2.5001	0.78122
2.5013	0.78172
2.50251	0.78223
2.50372	0.78527
2.50493	0.78924
2.50614	0.79141
2.50735	0.79152
2.50857	0.7916
2.50978	0.79377
2.51099	0.79767
2.51221	0.8015
2.51343	0.80498
2.51465	0.80783
2.51587	0.80731
2.51709	0.8026
2.51831	0.80057
2.51954	0.80611
2.52076	0.81377
2.52199	0.8184
2.52321	0.82139
2.52444	0.82418
2.52567	0.82572
2.5269	0.82555
2.52813	0.82617
2.52937	0.8291
2.5306	0.83289
2.53184	0.83646
2.53307	0.83875
2.53431	0.83995
2.53555	0.84118
2.53679	0.84137
2.53803	0.84139
2.53928	0.84607
2.54052	0.8574
2.54177	0.86747
2.54301	0.86685
2.54426	0.86019
2.54551	0.85851
2.54676	0.86383
2.54801	0.86874
2.54926	0.86878
2.55052	0.8685
2.55177	0.87045
2.55303	0.87155
2.55429	0.87056
2.55555	0.8697
2.55681	0.87038
2.55807	0.87165
2.55933	0.8732
2.56059	0.87571
2.56186	0.87814
2.56313	0.87833
2.56439	0.87741
2.56566	0.87889
2.56693	0.88245
2.5682	0.88581
2.56948	0.88921
2.57075	0.8925
2.57203	0.89397
2.5733	0.89373
2.57458	0.89407
2.57586	0.89638
2.57714	0.90017
2.57842	0.90399
2.5797	0.90644
2.58099	0.90714
2.58227	0.90692
2.58356	0.90749
2.58485	0.9093
2.58614	0.91048
2.58743	0.91065
2.58872	0.91165
2.59001	0.91429
2.59131	0.91754
2.5926	0.91964
2.5939	0.92056
2.5952	0.92119
2.5965	0.92037
2.5978	0.91853
2.5991	0.91814
2.6004	0.9184
2.60171	0.91809
2.60301	0.91857
2.60432	0.91927
2.60563	0.91836
2.60694	0.91685
2.60825	0.91587
2.60956	0.91587
2.61088	0.91842
2.61219	0.92221
2.61351	0.92485
2.61483	0.92736
2.61615	0.92885
2.61747	0.92802
2.61879	0.9286
2.62011	0.93182
2.62144	0.93367
2.62276	0.93285
2.62409	0.93273
2.62542	0.93626
2.62675	0.94092
2.62808	0.94242
2.62941	0.94172
2.63075	0.94199
2.63208	0.94379
2.63342	0.94632
2.63476	0.94951
2.6361	0.95265
2.63744	0.95312
2.63878	0.95067
2.64012	0.94816
2.64147	0.94785
2.64282	0.95037
2.64416	0.95385
2.64551	0.95589
2.64686	0.95666
2.64821	0.95754
2.64957	0.95863
2.65092	0.95934
2.65228	0.95976
2.65364	0.95959
2.65499	0.95968
2.65635	0.96239
2.65772	0.96536
2.65908	0.96544
2.66044	0.96525
2.66181	0.96645
2.66318	0.96802
2.66454	0.97
2.66591	0.97263
2.66729	0.97336
2.66866	0.96658
2.67003	0.95865
2.67141	0.96406
2.67279	0.97732
2.67416	0.9847
2.67554	0.98788
2.67693	0.99027
2.67831	0.99043
2.67969	0.99101
2.68108	0.99458
2.68246	0.99846
2.68385	1
2.68524	0.9999
2.68663	0.99883
2.68803	0.99645
2.68942	0.99345
2.69082	0.99095
2.69221	0.99006
2.69361	0.99176
2.69501	0.9948
2.69641	0.99651
2.69782	0.99552
2.69922	0.99302
2.70063	0.99189
2.70203	0.99255
2.70344	0.99293
2.70485	0.99143
2.70627	0.98844
2.70768	0.98606
2.70909	0.98415
2.71051	0.98183
2.71193	0.98015
2.71335	0.97832
2.71477	0.97537
2.71619	0.97237
2.71761	0.96954
2.71904	0.96654
2.72046	0.96339
2.72189	0.95889
2.72332	0.95218
2.72475	0.94538
2.72619	0.94114
2.72762	0.93738
2.72905	0.9296
2.73049	0.91986
2.73193	0.91451
2.73337	0.91323
2.73481	0.91054
2.73626	0.90427
2.7377	0.89491
2.73915	0.88378
2.74059	0.87548
2.74204	0.87135
2.74349	0.8658
2.74495	0.85743
2.7464	0.85079
2.74786	0.84657
2.74931	0.84224
2.75077	0.83716
2.75223	0.83195
2.75369	0.82581
2.75516	0.81874
2.75662	0.81282
2.75809	0.80833
2.75956	0.80367
2.76102	0.79816
2.7625	0.79251
2.76397	0.78825
2.76544	0.78562
2.76692	0.78335
2.7684	0.78025
2.76987	0.7753
2.77135	0.76933
2.77284	0.76369
2.77432	0.75882
2.77581	0.75565
2.77729	0.75422
2.77878	0.75335
2.78027	0.7512
2.78176	0.74615
2.78325	0.73945
2.78475	0.73342
2.78625	0.72987
2.78774	0.72905
2.78924	0.7278
2.79074	0.72438
2.79225	0.72096
2.79375	0.71868
2.79526	0.71717
2.79677	0.71582
2.79828	0.71354
2.79979	0.71047
2.8013	0.70774
2.80281	0.70576
2.80433	0.70479
2.80585	0.70452
2.80737	0.7033
2.80889	0.70156
2.81041	0.70104
2.81193	0.70039
2.81346	0.69763
2.81499	0.6934
2.81651	0.68958
2.81805	0.68786
2.81958	0.68838
2.82111	0.68869
2.82265	0.68664
2.82419	0.68374
2.82572	0.68246
2.82726	0.68294
2.82881	0.6836
2.83035	0.68333
2.8319	0.68186
2.83344	0.67903
2.83499	0.67667
2.83654	0.67661
2.8381	0.6768
2.83965	0.67603
2.84121	0.6758
2.84277	0.67539
2.84432	0.67432
2.84589	0.67414
2.84745	0.67405
2.84901	0.67353
2.85058	0.67426
2.85215	0.67504
2.85372	0.67229
2.85529	0.66726
2.85686	0.66532
2.85844	0.66712
2.86001	0.66927
2.86159	0.67031
2.86317	0.67005
2.86475	0.66884
2.86634	0.66676
2.86792	0.66398
2.86951	0.66264
2.8711	0.6636
2.87269	0.66455
2.87428	0.66446
2.87588	0.6648
2.87747	0.6658
2.87907	0.66612
2.88067	0.66592
2.88227	0.66677
2.88387	0.66917
2.88548	0.67191
2.88708	0.67245
2.88869	0.66942
2.8903	0.66696
2.89192	0.66926
2.89353	0.67269
2.89514	0.67398
2.89676	0.67692
2.89838	0.68167
2.9	0.6827
2.90163	0.67979
2.90325	0.67821
2.90488	0.6805
2.9065	0.68372
2.90813	0.6846
2.90977	0.68463
2.9114	0.68643
2.91304	0.68869
2.91467	0.68889
2.91631	0.68796
2.91795	0.68839
2.9196	0.69062
2.92124	0.69399
2.92289	0.6982
2.92454	0.70222
2.92619	0.70425
2.92784	0.70591
2.92949	0.70945
2.93115	0.71183
2.93281	0.71192
2.93447	0.71293
2.93613	0.7141
2.93779	0.71452
2.93946	0.71581
2.94113	0.71651
2.94279	0.71694
2.94447	0.71959
2.94614	0.72215
2.94781	0.72271
2.94949	0.72349
2.95117	0.72519
2.95285	0.72596
2.95453	0.72632
2.95622	0.72763
2.9579	0.72906
2.95959	0.73068
2.96128	0.73347
2.96297	0.7371
2.96467	0.74021
2.96636	0.74119
2.96806	0.73622
2.96976	0.72667
2.97146	0.72616
2.97317	0.73854
2.97487	0.74986
2.97658	0.75305
2.97829	0.75294
2.98	0.75375
2.98172	0.75492
2.98343	0.75562
2.98515	0.75729
2.98687	0.76056
2.98859	0.76476
2.99031	0.76811
2.99204	0.76969
2.99377	0.77117
2.9955	0.77295
2.99723	0.77421
2.99896	0.7752
3.0007	0.77624
3.00243	0.77758
3.00417	0.77943
3.00592	0.7806
3.00766	0.78095
3.0094	0.78347
3.01115	0.7887
3.0129	0.79167
3.01465	0.79036
3.01641	0.7896
3.01816	0.79164
3.01992	0.79355
3.02168	0.79406
3.02344	0.79486
3.02521	0.79715
3.02697	0.80016
3.02874	0.80291
3.03051	0.8041
3.03228	0.80296
3.03406	0.80138
3.03583	0.80259
3.03761	0.80735
3.03939	0.81145
3.04118	0.81181
3.04296	0.81222
3.04475	0.8155
3.04654	0.81854
3.04833	0.81936
3.05012	0.81942
3.05192	0.81965
3.05371	0.8199
3.05551	0.82024
3.05731	0.82222
3.05912	0.82631
3.06092	0.83012
3.06273	0.83313
3.06454	0.83488
3.06635	0.8336
3.06817	0.832
3.06998	0.83275
3.0718	0.83439
3.07362	0.83559
3.07545	0.83658
3.07727	0.8379
3.0791	0.83865
3.08093	0.83906
3.08276	0.84106
3.08459	0.84301
3.08643	0.84322
3.08827	0.84386
3.09011	0.84556
3.09195	0.8473
3.0938	0.84964
3.09564	0.85219
3.09749	0.85329
3.09934	0.85328
3.1012	0.85309
3.10305	0.85273
3.10491	0.85233
3.10677	0.85281
3.10864	0.85545
3.1105	0.8583
3.11237	0.85896
3.11424	0.8589
3.11611	0.85902
3.11798	0.85922
3.11986	0.85992
3.12174	0.86086
3.12362	0.86152
3.1255	0.86169
3.12738	0.8618
3.12927	0.86239
3.13116	0.86295
3.13305	0.86263
3.13495	0.86243
3.13684	0.86344
3.13874	0.8657
3.14064	0.8688
3.14255	0.87027
3.14445	0.8707
3.14636	0.87243
3.14827	0.87235
3.15018	0.87055
3.1521	0.87127
3.15402	0.87298
3.15594	0.87368
3.15786	0.8734
3.15978	0.87231
3.16171	0.87267
3.16364	0.87357
3.16557	0.87165
3.1675	0.86933
3.16944	0.86997
3.17138	0.87239
3.17332	0.8747
3.17526	0.87629
3.17721	0.87666
3.17916	0.87537
3.18111	0.87367
3.18306	0.87295
3.18501	0.87274
3.18697	0.87205
3.18893	0.87105
3.19089	0.8709
3.19286	0.87156
3.19483	0.87187
3.1968	0.87156
3.19877	0.87209
3.20074	0.8741
3.20272	0.87387
3.2047	0.86995
3.20668	0.86772
3.20867	0.86908
3.21065	0.87072
3.21264	0.87227
3.21463	0.87383
3.21663	0.87319
3.21862	0.87113
3.22062	0.87041
3.22263	0.87029
3.22463	0.86903
3.22664	0.86755
3.22865	0.86727
3.23066	0.86764
3.23267	0.86728
3.23469	0.86686
3.23671	0.86729
3.23873	0.86768
3.24075	0.86328
3.24278	0.85006
3.24481	0.84161
3.24684	0.85116
3.24887	0.86428
3.25091	0.86641
3.25295	0.8639
3.25499	0.86349
3.25704	0.8647
3.25908	0.86634
3.26113	0.86717
3.26319	0.86626
3.26524	0.86426
3.2673	0.86334
3.26936	0.86466
3.27142	0.8658
3.27349	0.86567
3.27556	0.86652
3.27763	0.86779
3.2797	0.86752
3.28177	0.86597
3.28385	0.8639
3.28593	0.86175
3.28802	0.85969
3.2901	0.85875
3.29219	0.86032
3.29428	0.86303
3.29638	0.86261
3.29848	0.85866
3.30058	0.85625
3.30268	0.85726
3.30478	0.85954
3.30689	0.86211
3.309	0.86491
3.31111	0.86674
3.31323	0.8662
3.31535	0.86327
3.31747	0.85886
3.31959	0.85521
3.32172	0.85301
3.32385	0.85069
3.32598	0.84918
3.32812	0.84937
3.33025	0.84897
3.33239	0.84628
3.33454	0.84221
3.33668	0.83905
3.33883	0.83819
3.34098	0.83692
3.34314	0.83222
3.34529	0.82613
3.34745	0.82077
3.34961	0.81586
3.35178	0.8115
3.35395	0.80819
3.35612	0.80626
3.35829	0.80286
3.36047	0.79511
3.36265	0.78564
3.36483	0.77744
3.36702	0.7719
3.3692	0.76989
3.37139	0.76995
3.37359	0.76935
3.37578	0.76708
3.37798	0.76367
3.38019	0.75905
3.38239	0.75425
3.3846	0.75127
3.38681	0.7506
3.38902	0.75163
3.39124	0.75213
3.39346	0.75045
3.39568	0.74822
3.39791	0.7479
3.40013	0.74888
3.40236	0.74687
3.4046	0.74086
3.40684	0.73494
3.40908	0.7305
3.41132	0.72646
3.41356	0.72422
3.41581	0.72513
3.41806	0.72687
3.42032	0.72599
3.42258	0.72358
3.42484	0.72258
3.4271	0.72282
3.42937	0.72335
3.43164	0.72423
3.43391	0.72474
3.43619	0.72363
3.43846	0.72277
3.44075	0.72397
3.44303	0.72453
3.44532	0.72329
3.44761	0.72337
3.4499	0.72475
3.4522	0.72794
3.4545	0.7414
3.4568	0.75834
3.45911	0.75467
3.46142	0.73461
3.46373	0.72269
3.46605	0.72141
3.46836	0.72049
3.47069	0.71648
3.47301	0.71283
3.47534	0.71143
3.47767	0.71002
3.48	0.7081
3.48234	0.70613
3.48468	0.70393
3.48702	0.70161
3.48937	0.69938
3.49172	0.69697
3.49407	0.6928
3.49643	0.68695
3.49879	0.68232
3.50115	0.6802
3.50352	0.6793
3.50589	0.67799
3.50826	0.67599
3.51063	0.67475
3.51301	0.67518
3.51539	0.67709
3.51778	0.67929
3.52017	0.67921
3.52256	0.67743
3.52495	0.67583
3.52735	0.673
3.52975	0.66959
3.53216	0.6682
3.53456	0.66832
3.53697	0.6681
3.53939	0.66581
3.54181	0.66074
3.54423	0.65555
3.54665	0.65307
3.54908	0.65218
3.55151	0.65046
3.55394	0.64813
3.55638	0.64531
3.55882	0.64008
3.56127	0.63328
3.56371	0.62924
3.56617	0.62796
3.56862	0.62638
3.57108	0.62796
3.57354	0.63177
3.576	0.62689
3.57847	0.61633
3.58094	0.61033
3.58342	0.60663
3.58589	0.60116
3.58838	0.59482
3.59086	0.58963
3.59335	0.58789
3.59584	0.58819
3.59834	0.58618
3.60084	0.5809
3.60334	0.57634
3.60584	0.57497
3.60835	0.57456
3.61087	0.57285
3.61338	0.56878
3.6159	0.56335
3.61843	0.55986
3.62095	0.55848
3.62348	0.55683
3.62602	0.55416
3.62855	0.54991
3.6311	0.54387
3.63364	0.53706
3.63619	0.53087
3.63874	0.52635
3.64129	0.52328
3.64385	0.52023
3.64642	0.51555
3.64898	0.50979
3.65155	0.50542
3.65413	0.50218
3.6567	0.498
3.65928	0.49312
3.66187	0.48831
3.66446	0.48316
3.66705	0.47705
3.66964	0.47016
3.67224	0.46427
3.67484	0.46063
3.67745	0.45738
3.68006	0.45236
3.68267	0.44669
3.68529	0.44256
3.68791	0.43871
3.69054	0.43246
3.69317	0.42412
3.6958	0.41537
3.69843	0.407
3.70107	0.39945
3.70372	0.39328
3.70636	0.3885
3.70902	0.38389
3.71167	0.37937
3.71433	0.37613
3.71699	0.37342
3.71966	0.36985
3.72233	0.3654
3.725	0.36033
3.72768	0.35503
3.73036	0.34937
3.73305	0.34313
3.73574	0.33603
3.73843	0.32821
3.74113	0.3217
3.74383	0.31601
3.74653	0.30812
3.74924	0.29925
3.75196	0.29205
3.75467	0.28657
3.75739	0.2821
3.76012	0.27801
3.76285	0.27412
3.76558	0.27023
3.76832	0.26577
3.77106	0.26127
3.7738	0.2583
3.77655	0.2563
3.7793	0.25226
3.78206	0.2457
3.78482	0.23877
3.78759	0.23293
3.79035	0.22959
3.79313	0.22819
3.7959	0.22475
3.79868	0.21894
3.80147	0.21471
3.80426	0.21149
3.80705	0.20632
3.80985	0.20021
3.81265	0.19411
3.81546	0.18827
3.81827	0.1847
3.82108	0.18249
3.8239	0.17896
3.82672	0.1755
3.82955	0.1734
3.83238	0.17017
3.83521	0.16501
3.83805	0.16056
3.84089	0.15747
3.84374	0.1546
3.84659	0.1517
3.84945	0.14806
3.85231	0.14451
3.85517	0.14221
3.85804	0.13977
3.86091	0.13581
3.86379	0.13138
3.86667	0.12753
3.86956	0.12367
3.87245	0.11891
3.87534	0.11475
3.87824	0.11359
3.88114	0.11508
3.88405	0.11569
3.88696	0.11272
3.88988	0.10772
3.8928	0.1037
3.89572	0.10156
3.89865	0.09971
3.90158	0.0964
3.90452	0.09295
3.90746	0.09194
3.91041	0.09282
3.91336	0.09251
3.91632	0.08987
3.91928	0.08756
3.92224	0.08581
3.92521	0.08227
3.92818	0.07817
3.93116	0.07482
3.93415	0.0721
3.93713	0.07041
3.94012	0.06864
3.94312	0.0664
3.94612	0.06497
3.94913	0.06442
3.95214	0.06469
3.95515	0.06416
3.95817	0.06102
3.96119	0.05754
3.96422	0.05648
3.96726	0.05609
3.97029	0.05336
3.97334	0.05079
3.97638	0.05272
3.97944	0.05611
3.98249	0.05307
3.98555	0.04463
3.98862	0.04049
3.99169	0.04347
3.99476	0.04763
3.99784	0.04642
4.00093	0.04274
4.00402	0.0414
4.00711	0.03995
4.01021	0.03717
4.01332	0.03534
4.01642	0.03533
4.01954	0.03579
4.02266	0.03485
4.02578	0.03266
4.02891	0.03117
4.03204	0.03106
4.03518	0.03077
4.03832	0.02988
4.04147	0.03064
4.04462	0.03091
4.04778	0.02948
4.05094	0.02765
4.05411	0.02508
4.05728	0.02264
4.06046	0.02227
4.06364	0.0224
4.06683	0.0227
4.07002	0.02283
4.07322	0.02024
4.07642	0.01696
4.07963	0.01656
4.08284	0.01776
4.08606	0.01897
4.08928	0.01834
4.09251	0.01617
4.09574	0.01629
4.09898	0.01902
4.10222	0.02
4.10547	0.01714
4.10872	0.01382
4.11198	0.01348
4.11524	0.01452
4.11851	0.01593
4.12178	0.01561
4.12506	0.01363
4.12835	0.01191
4.13164	0.01684
4.13493	0.02862
4.13823	0.02707
4.14154	0.01589
4.14485	0.00968
4.14816	0.00998
4.15148	0.01374
4.15481	0.01438
4.15814	0.01185
4.16148	0.0116
4.16482	0.01294
4.16817	0.01203
4.17152	0.01052
4.17488	0.0094
4.17825	0.00812
4.18162	0.00779
4.18499	0.00875
4.18837	0.00979
4.19176	0.00945
4.19515	0.00904
4.19855	0.00894
4.20195	0.00938
4.20536	0.01166
4.20877	0.01353
4.21219	0.01517
4.21561	0.01597
4.21904	0.01303
4.22248	0.00671
4.22592	0.00679
4.22937	0.00618
4.23282	0.00693
4.23628	0.00671
4.23974	0.00793
4.24321	0.00791
4.24669	0.00501
4.25017	0.00333
4.25365	0.00489
4.25715	0.00712
4.26064	0.00635
4.26415	0.00303
4.26766	0.000519883
4.27117	0.00348
4.27469	0.00558
4.27822	0.0063
4.28175	0.00553
4.28529	0.00541
4.28884	0.00445
4.29239	0.00456
4.29594	0.00136
4.29951	0.01196
4.30307	0.02347
4.30665	0.01782
4.31023	0.00966
4.31381	0.00461
4.31741	0.00406
4.321	0.00305
4.32461	0.00169
4.32822	0.00356
4.33183	0.00339
4.33545	0.00224
4.33908	0.00111
4.34272	0.00104
4.34636	0.00334
4.35	0.005
4.35366	0.00457
4.35731	0.00421
4.36098	0.0025
4.36465	0.00182
4.36833	0.00191
4.37201	0.00211
4.3757	0.00197
4.3794	0.00395
4.3831	0.00519
4.38681	0.00458
4.39052	0.00448
4.39424	0.00398
4.39797	0.0011
4.4017	0.00267
4.40544	0.00293
4.40919	0.000556672
4.41294	0.000659227
4.4167	0.00229
4.42046	0.00284
4.42424	0.0017
4.42801	0.00323
4.4318	0.00236
4.43559	0.00214
4.43939	0.00281
4.44319	0.00167
4.447	6.94454e-05
4.45082	0.00221
4.45464	0.00521
4.45847	0.00573
4.46231	0.00467
4.46615	0.00473
4.47	0.00226
4.47386	0.00191
4.47772	0.00498
4.48159	0.0151
4.48547	0.04007
4.48935	0.04873
4.49324	0.02703
4.49714	0.00907
4.50105	0.00888

## Sheet: 50 K
Wavelength (µm)	Photocurrent (Arb. Unit)
2.5001	0.66805
2.5013	0.669005
2.50251	0.668812
2.50372	0.671514
2.50493	0.678102
2.50614	0.683313
2.50735	0.682332
2.50857	0.679417
2.50978	0.679254
2.51099	0.678345
2.51221	0.67519
2.51343	0.675182
2.51465	0.679204
2.51587	0.682309
2.51709	0.68145
2.51831	0.678822
2.51954	0.68202
2.52076	0.691191
2.52199	0.700136
2.52321	0.707918
2.52444	0.71476
2.52567	0.718779
2.5269	0.716285
2.52813	0.708514
2.52937	0.704088
2.5306	0.707201
2.53184	0.713058
2.53307	0.71723
2.53431	0.722373
2.53555	0.72896
2.53679	0.733699
2.53803	0.733549
2.53928	0.730986
2.54052	0.734527
2.54177	0.73553
2.54301	0.726358
2.54426	0.724827
2.54551	0.742089
2.54676	0.763493
2.54801	0.767268
2.54926	0.757284
2.55052	0.75415
2.55177	0.758694
2.55303	0.761873
2.55429	0.760876
2.55555	0.757904
2.55681	0.758312
2.55807	0.75945
2.55933	0.756337
2.56059	0.753544
2.56186	0.753992
2.56313	0.753834
2.56439	0.754597
2.56566	0.76048
2.56693	0.768155
2.5682	0.771339
2.56948	0.770087
2.57075	0.769065
2.57203	0.770953
2.5733	0.776582
2.57458	0.782844
2.57586	0.785311
2.57714	0.782717
2.57842	0.776039
2.5797	0.774856
2.58099	0.783547
2.58227	0.789705
2.58356	0.78896
2.58485	0.788962
2.58614	0.791622
2.58743	0.794818
2.58872	0.79823
2.59001	0.803606
2.59131	0.810003
2.5926	0.811616
2.5939	0.808022
2.5952	0.806882
2.5965	0.80989
2.5978	0.80982
2.5991	0.806053
2.6004	0.803979
2.60171	0.801886
2.60301	0.797868
2.60432	0.795772
2.60563	0.797709
2.60694	0.801901
2.60825	0.80584
2.60956	0.807314
2.61088	0.805406
2.61219	0.802359
2.61351	0.80115
2.61483	0.803203
2.61615	0.80796
2.61747	0.811614
2.61879	0.810475
2.62011	0.807344
2.62144	0.809466
2.62276	0.813907
2.62409	0.813268
2.62542	0.813125
2.62675	0.817802
2.62808	0.821458
2.62941	0.822946
2.63075	0.826395
2.63208	0.830151
2.63342	0.830629
2.63476	0.830599
2.6361	0.832543
2.63744	0.836823
2.63878	0.843458
2.64012	0.847715
2.64147	0.847517
2.64282	0.846807
2.64416	0.845573
2.64551	0.842122
2.64686	0.840279
2.64821	0.842045
2.64957	0.845137
2.65092	0.847567
2.65228	0.84756
2.65364	0.846771
2.65499	0.847212
2.65635	0.848243
2.65772	0.848929
2.65908	0.847759
2.66044	0.845967
2.66181	0.846898
2.66318	0.850812
2.66454	0.854724
2.66591	0.856473
2.66729	0.851112
2.66866	0.841259
2.67003	0.848654
2.67141	0.871824
2.67279	0.881048
2.67416	0.875426
2.67554	0.875085
2.67693	0.881739
2.67831	0.885034
2.67969	0.882646
2.68108	0.881964
2.68246	0.887153
2.68385	0.8944
2.68524	0.896708
2.68663	0.892926
2.68803	0.890049
2.68942	0.89191
2.69082	0.895748
2.69221	0.896935
2.69361	0.892703
2.69501	0.885401
2.69641	0.881104
2.69782	0.880757
2.69922	0.878618
2.70063	0.874896
2.70203	0.874968
2.70344	0.879075
2.70485	0.886038
2.70627	0.891915
2.70768	0.891162
2.70909	0.887458
2.71051	0.885225
2.71193	0.881487
2.71335	0.875892
2.71477	0.872604
2.71619	0.874099
2.71761	0.875362
2.71904	0.869012
2.72046	0.859032
2.72189	0.853316
2.72332	0.850125
2.72475	0.845991
2.72619	0.843792
2.72762	0.844538
2.72905	0.843487
2.73049	0.838672
2.73193	0.832459
2.73337	0.826569
2.73481	0.821738
2.73626	0.820184
2.7377	0.823572
2.73915	0.824401
2.74059	0.814857
2.74204	0.800716
2.74349	0.7923
2.74495	0.790572
2.7464	0.785287
2.74786	0.773997
2.74931	0.766795
2.75077	0.762542
2.75223	0.754299
2.75369	0.74421
2.75516	0.735769
2.75662	0.73051
2.75809	0.727253
2.75956	0.721585
2.76102	0.715254
2.7625	0.714232
2.76397	0.716895
2.76544	0.717025
2.76692	0.713216
2.7684	0.710052
2.76987	0.709581
2.77135	0.708091
2.77284	0.70421
2.77432	0.698077
2.77581	0.689904
2.77729	0.682688
2.77878	0.677338
2.78027	0.672073
2.78176	0.66691
2.78325	0.666582
2.78475	0.672961
2.78625	0.676938
2.78774	0.673576
2.78924	0.669705
2.79074	0.667551
2.79225	0.66293
2.79375	0.657674
2.79526	0.655305
2.79677	0.652617
2.79828	0.647867
2.79979	0.647212
2.8013	0.652322
2.80281	0.654377
2.80433	0.649007
2.80585	0.6415
2.80737	0.636438
2.80889	0.637664
2.81041	0.647862
2.81193	0.656919
2.81346	0.651159
2.81499	0.636387
2.81651	0.629375
2.81805	0.633503
2.81958	0.637159
2.82111	0.635204
2.82265	0.632662
2.82419	0.630136
2.82572	0.627667
2.82726	0.626891
2.82881	0.626628
2.83035	0.627283
2.8319	0.629294
2.83344	0.630228
2.83499	0.627907
2.83654	0.623323
2.8381	0.61869
2.83965	0.615711
2.84121	0.615983
2.84277	0.618161
2.84432	0.620728
2.84589	0.6228
2.84745	0.619821
2.84901	0.611169
2.85058	0.604428
2.85215	0.604719
2.85372	0.610123
2.85529	0.615646
2.85686	0.61671
2.85844	0.614238
2.86001	0.612916
2.86159	0.614295
2.86317	0.615875
2.86475	0.616307
2.86634	0.617738
2.86792	0.621102
2.86951	0.622802
2.8711	0.620095
2.87269	0.615922
2.87428	0.614206
2.87588	0.615329
2.87747	0.617464
2.87907	0.617993
2.88067	0.61673
2.88227	0.617721
2.88387	0.623515
2.88548	0.627762
2.88708	0.626122
2.88869	0.626462
2.8903	0.631227
2.89192	0.633199
2.89353	0.634647
2.89514	0.643001
2.89676	0.648555
2.89838	0.638875
2.9	0.626407
2.90163	0.627067
2.90325	0.635832
2.90488	0.64051
2.9065	0.638224
2.90813	0.637365
2.90977	0.641194
2.9114	0.64284
2.91304	0.643654
2.91467	0.648037
2.91631	0.651617
2.91795	0.652475
2.9196	0.65469
2.92124	0.658079
2.92289	0.659061
2.92454	0.659424
2.92619	0.662411
2.92784	0.663788
2.92949	0.661237
2.93115	0.660762
2.93281	0.664133
2.93447	0.668716
2.93613	0.673213
2.93779	0.674361
2.93946	0.672044
2.94113	0.671742
2.94279	0.676441
2.94447	0.684035
2.94614	0.689891
2.94781	0.691468
2.94949	0.692206
2.95117	0.694712
2.95285	0.696154
2.95453	0.696822
2.95622	0.698738
2.9579	0.699232
2.95959	0.698062
2.96128	0.697256
2.96297	0.694904
2.96467	0.693699
2.96636	0.701385
2.96806	0.714436
2.96976	0.722377
2.97146	0.725261
2.97317	0.725312
2.97487	0.725902
2.97658	0.731738
2.97829	0.735641
2.98	0.727422
2.98172	0.717917
2.98343	0.716704
2.98515	0.718568
2.98687	0.722532
2.98859	0.728784
2.99031	0.734671
2.99204	0.739317
2.99377	0.74325
2.9955	0.747777
2.99723	0.752935
2.99896	0.757285
3.0007	0.759892
3.00243	0.760429
3.00417	0.759883
3.00592	0.760574
3.00766	0.761531
3.0094	0.764846
3.01115	0.777576
3.0129	0.790915
3.01465	0.788276
3.01641	0.775662
3.01816	0.769836
3.01992	0.772873
3.02168	0.776573
3.02344	0.776097
3.02521	0.775198
3.02697	0.778303
3.02874	0.782202
3.03051	0.786818
3.03228	0.795247
3.03406	0.802277
3.03583	0.806448
3.03761	0.811103
3.03939	0.813754
3.04118	0.814164
3.04296	0.814133
3.04475	0.814133
3.04654	0.815487
3.04833	0.816782
3.05012	0.81585
3.05192	0.814493
3.05371	0.81457
3.05551	0.81533
3.05731	0.81896
3.05912	0.824151
3.06092	0.825436
3.06273	0.82852
3.06454	0.834102
3.06635	0.832344
3.06817	0.829912
3.06998	0.835302
3.0718	0.840531
3.07362	0.839536
3.07545	0.838296
3.07727	0.842202
3.0791	0.845373
3.08093	0.84564
3.08276	0.849179
3.08459	0.856117
3.08643	0.863106
3.08827	0.86659
3.09011	0.864181
3.09195	0.859745
3.0938	0.859478
3.09564	0.864258
3.09749	0.867692
3.09934	0.866322
3.1012	0.8645
3.10305	0.866231
3.10491	0.871501
3.10677	0.877107
3.10864	0.878267
3.1105	0.875191
3.11237	0.873718
3.11424	0.874402
3.11611	0.873958
3.11798	0.87432
3.11986	0.877128
3.12174	0.882096
3.12362	0.888654
3.1255	0.89255
3.12738	0.891422
3.12927	0.890371
3.13116	0.892356
3.13305	0.892334
3.13495	0.889307
3.13684	0.888606
3.13874	0.889468
3.14064	0.88856
3.14255	0.889684
3.14445	0.895027
3.14636	0.899249
3.14827	0.89896
3.15018	0.89578
3.1521	0.893161
3.15402	0.894848
3.15594	0.901588
3.15786	0.910685
3.15978	0.916849
3.16171	0.915539
3.16364	0.910457
3.16557	0.911217
3.1675	0.917436
3.16944	0.919805
3.17138	0.916552
3.17332	0.912951
3.17526	0.913312
3.17721	0.917955
3.17916	0.922147
3.18111	0.920786
3.18306	0.917433
3.18501	0.92041
3.18697	0.927864
3.18893	0.93135
3.19089	0.927969
3.19286	0.91965
3.19483	0.91298
3.1968	0.914139
3.19877	0.917127
3.20074	0.915485
3.20272	0.915582
3.2047	0.919979
3.20668	0.922119
3.20867	0.920283
3.21065	0.918521
3.21264	0.921117
3.21463	0.926897
3.21663	0.929448
3.21862	0.927758
3.22062	0.925612
3.22263	0.923815
3.22463	0.923442
3.22664	0.926802
3.22865	0.932528
3.23066	0.938139
3.23267	0.941782
3.23469	0.940163
3.23671	0.934718
3.23873	0.931368
3.24075	0.933181
3.24278	0.946675
3.24481	0.970139
3.24684	0.978505
3.24887	0.962605
3.25091	0.945299
3.25295	0.937763
3.25499	0.929232
3.25704	0.921734
3.25908	0.926555
3.26113	0.935706
3.26319	0.940589
3.26524	0.947469
3.2673	0.954733
3.26936	0.954633
3.27142	0.950268
3.27349	0.950908
3.27556	0.957887
3.27763	0.963535
3.2797	0.96533
3.28177	0.965282
3.28385	0.963522
3.28593	0.962378
3.28802	0.962863
3.2901	0.963867
3.29219	0.966432
3.29428	0.970974
3.29638	0.976631
3.29848	0.979265
3.30058	0.975642
3.30268	0.970734
3.30478	0.97
3.30689	0.973601
3.309	0.97946
3.31111	0.98305
3.31323	0.981979
3.31535	0.980883
3.31747	0.983763
3.31959	0.986245
3.32172	0.983542
3.32385	0.980728
3.32598	0.982399
3.32812	0.982727
3.33025	0.980334
3.33239	0.980511
3.33454	0.98185
3.33668	0.980532
3.33883	0.975007
3.34098	0.968191
3.34314	0.964946
3.34529	0.959795
3.34745	0.94873
3.34961	0.94228
3.35178	0.943994
3.35395	0.944224
3.35612	0.943154
3.35829	0.947366
3.36047	0.950811
3.36265	0.94835
3.36483	0.944524
3.36702	0.939006
3.3692	0.929514
3.37139	0.921293
3.37359	0.918018
3.37578	0.917201
3.37798	0.916027
3.38019	0.914454
3.38239	0.915812
3.3846	0.919266
3.38681	0.918706
3.38902	0.915674
3.39124	0.916291
3.39346	0.918502
3.39568	0.917726
3.39791	0.915124
3.40013	0.910594
3.40236	0.904742
3.4046	0.90381
3.40684	0.905718
3.40908	0.904191
3.41132	0.902364
3.41356	0.902497
3.41581	0.901717
3.41806	0.899896
3.42032	0.901794
3.42258	0.909049
3.42484	0.915527
3.4271	0.919605
3.42937	0.925057
3.43164	0.930438
3.43391	0.935158
3.43619	0.939672
3.43846	0.937437
3.44075	0.929205
3.44303	0.926653
3.44532	0.932483
3.44761	0.93884
3.4499	0.941448
3.4522	0.94243
3.4545	0.937738
3.4568	0.924507
3.45911	0.921723
3.46142	0.93978
3.46373	0.959458
3.46605	0.961607
3.46836	0.95142
3.47069	0.945318
3.47301	0.950684
3.47534	0.960431
3.47767	0.965128
3.48	0.963882
3.48234	0.962445
3.48468	0.965793
3.48702	0.973055
3.48937	0.97682
3.49172	0.972397
3.49407	0.964007
3.49643	0.957258
3.49879	0.954571
3.50115	0.953985
3.50352	0.95222
3.50589	0.952097
3.50826	0.955444
3.51063	0.960422
3.51301	0.96773
3.51539	0.975573
3.51778	0.979541
3.52017	0.979041
3.52256	0.976897
3.52495	0.975837
3.52735	0.978274
3.52975	0.984811
3.53216	0.991602
3.53456	0.994454
3.53697	0.994329
3.53939	0.994624
3.54181	0.994515
3.54423	0.990811
3.54665	0.984506
3.54908	0.981198
3.55151	0.984839
3.55394	0.990519
3.55638	0.991888
3.55882	0.990673
3.56127	0.990235
3.56371	0.989536
3.56617	0.987296
3.56862	0.985596
3.57108	0.987675
3.57354	0.993782
3.576	0.996691
3.57847	0.990819
3.58094	0.984514
3.58342	0.981242
3.58589	0.979941
3.58838	0.980307
3.59086	0.977769
3.59335	0.972335
3.59584	0.971582
3.59834	0.976331
3.60084	0.981138
3.60334	0.985444
3.60584	0.990101
3.60835	0.994891
3.61087	0.999051
3.61338	1
3.6159	0.999092
3.61843	0.999036
3.62095	0.998861
3.62348	0.996803
3.62602	0.993557
3.62855	0.99238
3.6311	0.992876
3.63364	0.992046
3.63619	0.991393
3.63874	0.991706
3.64129	0.990721
3.64385	0.990904
3.64642	0.993202
3.64898	0.994177
3.65155	0.992805
3.65413	0.986573
3.6567	0.977909
3.65928	0.976302
3.66187	0.981474
3.66446	0.983676
3.66705	0.979467
3.66964	0.974057
3.67224	0.971272
3.67484	0.970472
3.67745	0.968249
3.68006	0.963735
3.68267	0.961827
3.68529	0.962666
3.68791	0.960655
3.69054	0.956245
3.69317	0.95498
3.6958	0.957425
3.69843	0.959339
3.70107	0.956447
3.70372	0.947122
3.70636	0.935554
3.70902	0.925759
3.71167	0.919082
3.71433	0.91748
3.71699	0.92057
3.71966	0.92455
3.72233	0.923554
3.725	0.918188
3.72768	0.914809
3.73036	0.912663
3.73305	0.907292
3.73574	0.899195
3.73843	0.891308
3.74113	0.883764
3.74383	0.87702
3.74653	0.873155
3.74924	0.8691
3.75196	0.862393
3.75467	0.856243
3.75739	0.852776
3.76012	0.851427
3.76285	0.848919
3.76558	0.841366
3.76832	0.83106
3.77106	0.826107
3.7738	0.828741
3.77655	0.830815
3.7793	0.827104
3.78206	0.823507
3.78482	0.827034
3.78759	0.831908
3.79035	0.828448
3.79313	0.821245
3.7959	0.815986
3.79868	0.810345
3.80147	0.807337
3.80426	0.809151
3.80705	0.807236
3.80985	0.798845
3.81265	0.792685
3.81546	0.78814
3.81827	0.779012
3.82108	0.768424
3.8239	0.760099
3.82672	0.753973
3.82955	0.751333
3.83238	0.753703
3.83521	0.75569
3.83805	0.750429
3.84089	0.742614
3.84374	0.734274
3.84659	0.719487
3.84945	0.705421
3.85231	0.699609
3.85517	0.693511
3.85804	0.683127
3.86091	0.672731
3.86379	0.664829
3.86667	0.660712
3.86956	0.658104
3.87245	0.654196
3.87534	0.647741
3.87824	0.639658
3.88114	0.633304
3.88405	0.628526
3.88696	0.623591
3.88988	0.617469
3.8928	0.609229
3.89572	0.598997
3.89865	0.58796
3.90158	0.579165
3.90452	0.57251
3.90746	0.564393
3.91041	0.557844
3.91336	0.557349
3.91632	0.55462
3.91928	0.542907
3.92224	0.53082
3.92521	0.523101
3.92818	0.513589
3.93116	0.500882
3.93415	0.491167
3.93713	0.486057
3.94012	0.480931
3.94312	0.473105
3.94612	0.462709
3.94913	0.451272
3.95214	0.441236
3.95515	0.435092
3.95817	0.430817
3.96119	0.42231
3.96422	0.411278
3.96726	0.403402
3.97029	0.398768
3.97334	0.396878
3.97638	0.397992
3.97944	0.397832
3.98249	0.388738
3.98555	0.37287
3.98862	0.358918
3.99169	0.348417
3.99476	0.339613
3.99784	0.332463
4.00093	0.324436
4.00402	0.315216
4.00711	0.310458
4.01021	0.30887
4.01332	0.302736
4.01642	0.291705
4.01954	0.281287
4.02266	0.276992
4.02578	0.27811
4.02891	0.275346
4.03204	0.263991
4.03518	0.251015
4.03832	0.24409
4.04147	0.24208
4.04462	0.239294
4.04778	0.234383
4.05094	0.229523
4.05411	0.223025
4.05728	0.213577
4.06046	0.205812
4.06364	0.204711
4.06683	0.205229
4.07002	0.198989
4.07322	0.188807
4.07642	0.182719
4.07963	0.178549
4.08284	0.171571
4.08606	0.166091
4.08928	0.165859
4.09251	0.165775
4.09574	0.160796
4.09898	0.153211
4.10222	0.150939
4.10547	0.153441
4.10872	0.147604
4.11198	0.133867
4.11524	0.124437
4.11851	0.123168
4.12178	0.127413
4.12506	0.131768
4.12835	0.129758
4.13164	0.123242
4.13493	0.121708
4.13823	0.119476
4.14154	0.111237
4.14485	0.102682
4.14816	0.098686
4.15148	0.0987458
4.15481	0.0998436
4.15814	0.0972897
4.16148	0.0914608
4.16482	0.0879437
4.16817	0.0856475
4.17152	0.0814055
4.17488	0.0763556
4.17825	0.0721028
4.18162	0.0713936
4.18499	0.0750109
4.18837	0.0776037
4.19176	0.074018
4.19515	0.0680003
4.19855	0.0656856
4.20195	0.065217
4.20536	0.0630604
4.20877	0.059648
4.21219	0.0532328
4.21561	0.0443337
4.21904	0.0406741
4.22248	0.0455829
4.22592	0.0523384
4.22937	0.0513443
4.23282	0.0462692
4.23628	0.047965
4.23974	0.0538968
4.24321	0.05054
4.24669	0.0408951
4.25017	0.0358213
4.25365	0.0341106
4.25715	0.0367724
4.26064	0.0446741
4.26415	0.0481673
4.26766	0.0442443
4.27117	0.0403949
4.27469	0.0388891
4.27822	0.0411629
4.28175	0.0463651
4.28529	0.0491854
4.28884	0.0454792
4.29239	0.0379996
4.29594	0.0327895
4.29951	0.0341486
4.30307	0.0459204
4.30665	0.0484608
4.31023	0.0367063
4.31381	0.0312548
4.31741	0.0271435
4.321	0.02354
4.32461	0.0209321
4.32822	0.0190916
4.33183	0.0190414
4.33545	0.0211469
4.33908	0.0232681
4.34272	0.0222113
4.34636	0.0211
4.35	0.0216582
4.35366	0.0219188
4.35731	0.0213241
4.36098	0.0193446
4.36465	0.0189355
4.36833	0.0185935
4.37201	0.0175045
4.3757	0.0152526
4.3794	0.011843
4.3831	0.0146559
4.38681	0.0171483
4.39052	0.0148169
4.39424	0.0132181
4.39797	0.0153213
4.4017	0.0167475
4.40544	0.0174979
4.40919	0.0187054
4.41294	0.017743
4.4167	0.0105445
4.42046	0.00394114
4.42424	0.0101642
4.42801	0.00950663
4.4318	0.00952674
4.43559	0.0130468
4.43939	0.0159826
4.44319	0.0142077
4.447	0.0100346
4.45082	0.00345561
4.45464	0.00384423
4.45847	0.0105072
4.46231	0.0119615
4.46615	0.010916
4.47	0.00934842
4.47386	0.0076337
4.47772	0.00457784
4.48159	0.0137683
4.48547	0.0469828
4.48935	0.0698906
4.49324	0.0432245
4.49714	0.00935084
4.50105	0.0104006

## Sheet: Glass transmission
Wavelength (µm)	Transmission
2.50024	1.07384
2.50144	1.07376
2.50265	1.07368
2.50386	1.07359
2.50507	1.0735
2.50628	1.07341
2.50749	1.07334
2.5087	1.07328
2.50992	1.07321
2.51113	1.07311
2.51235	1.07305
2.51357	1.07301
2.51479	1.07299
2.51601	1.07295
2.51723	1.07287
2.51845	1.07276
2.51968	1.07266
2.5209	1.0726
2.52213	1.07254
2.52335	1.07245
2.52458	1.07238
2.52581	1.07233
2.52704	1.07232
2.52828	1.0723
2.52951	1.07223
2.53074	1.07212
2.53198	1.07203
2.53322	1.07199
2.53445	1.07193
2.53569	1.07187
2.53693	1.07183
2.53818	1.07183
2.53942	1.07181
2.54066	1.07176
2.54191	1.07161
2.54316	1.07144
2.5444	1.07137
2.54565	1.07137
2.5469	1.07133
2.54815	1.07126
2.54941	1.07121
2.55066	1.07112
2.55192	1.071
2.55317	1.07094
2.55443	1.07095
2.55569	1.07096
2.55695	1.07095
2.55821	1.07089
2.55947	1.07069
2.56074	1.07039
2.562	1.07017
2.56327	1.07013
2.56454	1.07024
2.56581	1.0704
2.56708	1.07046
2.56835	1.07035
2.56962	1.07025
2.57089	1.07023
2.57217	1.07011
2.57345	1.06992
2.57472	1.06988
2.576	1.06989
2.57728	1.06987
2.57856	1.06991
2.57985	1.06989
2.58113	1.06977
2.58242	1.06959
2.5837	1.06942
2.58499	1.06941
2.58628	1.06945
2.58757	1.06939
2.58886	1.0694
2.59016	1.0695
2.59145	1.06949
2.59275	1.06913
2.59404	1.06855
2.59534	1.06837
2.59664	1.06879
2.59794	1.06925
2.59924	1.0694
2.60055	1.06931
2.60185	1.06913
2.60316	1.06897
2.60447	1.06882
2.60578	1.06875
2.60709	1.0688
2.6084	1.06886
2.60971	1.06885
2.61102	1.06883
2.61234	1.0688
2.61366	1.0687
2.61497	1.06849
2.61629	1.06817
2.61761	1.06798
2.61894	1.06793
2.62026	1.06785
2.62158	1.06787
2.62291	1.06796
2.62424	1.06788
2.62557	1.06762
2.6269	1.06739
2.62823	1.06727
2.62956	1.0671
2.63089	1.06698
2.63223	1.06702
2.63357	1.06704
2.63491	1.06703
2.63624	1.06706
2.63759	1.06704
2.63893	1.06694
2.64027	1.0668
2.64162	1.06668
2.64296	1.06658
2.64431	1.06643
2.64566	1.06624
2.64701	1.06614
2.64836	1.06611
2.64972	1.06599
2.65107	1.06572
2.65243	1.06544
2.65378	1.06528
2.65514	1.06514
2.6565	1.06495
2.65786	1.0647
2.65923	1.06439
2.66059	1.0641
2.66196	1.06384
2.66332	1.06346
2.66469	1.06291
2.66606	1.06239
2.66743	1.06207
2.66881	1.06164
2.67018	1.06106
2.67156	1.06085
2.67293	1.06091
2.67431	1.06063
2.67569	1.05997
2.67707	1.05938
2.67846	1.05899
2.67984	1.05873
2.68123	1.05844
2.68261	1.058
2.684	1.05742
2.68539	1.0568
2.68678	1.05616
2.68818	1.05548
2.68957	1.05476
2.69097	1.05389
2.69236	1.05276
2.69376	1.05147
2.69516	1.05029
2.69656	1.04916
2.69797	1.04785
2.69937	1.0462
2.70078	1.04428
2.70219	1.04223
2.70359	1.04002
2.705	1.03751
2.70642	1.03465
2.70783	1.0314
2.70924	1.02781
2.71066	1.02405
2.71208	1.02025
2.7135	1.01625
2.71492	1.0118
2.71634	1.00693
2.71776	1.00171
2.71919	0.99611
2.72062	0.99034
2.72204	0.98459
2.72347	0.97863
2.7249	0.97235
2.72634	0.96599
2.72777	0.9595
2.72921	0.95273
2.73064	0.9457
2.73208	0.93852
2.73352	0.93117
2.73496	0.92376
2.73641	0.91636
2.73785	0.9088
2.7393	0.90105
2.74075	0.89344
2.7422	0.88614
2.74365	0.87896
2.7451	0.8717
2.74655	0.8644
2.74801	0.85715
2.74947	0.85
2.75092	0.84293
2.75238	0.83592
2.75385	0.82892
2.75531	0.82209
2.75677	0.81572
2.75824	0.80967
2.75971	0.80364
2.76118	0.79758
2.76265	0.79168
2.76412	0.78609
2.7656	0.78072
2.76707	0.77544
2.76855	0.77032
2.77003	0.76541
2.77151	0.76074
2.77299	0.75629
2.77447	0.75201
2.77596	0.74787
2.77745	0.74389
2.77894	0.7401
2.78043	0.73645
2.78192	0.73296
2.78341	0.72963
2.78491	0.7264
2.7864	0.72328
2.7879	0.72036
2.7894	0.71769
2.7909	0.71514
2.7924	0.71269
2.79391	0.71034
2.79541	0.70809
2.79692	0.70597
2.79843	0.70398
2.79994	0.70205
2.80145	0.70016
2.80297	0.69837
2.80449	0.69678
2.806	0.69534
2.80752	0.69398
2.80904	0.69268
2.81057	0.69143
2.81209	0.69022
2.81362	0.68906
2.81514	0.68799
2.81667	0.68702
2.8182	0.6861
2.81974	0.68524
2.82127	0.68447
2.82281	0.68377
2.82434	0.68313
2.82588	0.68253
2.82742	0.68196
2.82897	0.68144
2.83051	0.68094
2.83206	0.68049
2.8336	0.68009
2.83515	0.67974
2.8367	0.67943
2.83826	0.67916
2.83981	0.67894
2.84137	0.67876
2.84292	0.6786
2.84448	0.67844
2.84604	0.67832
2.84761	0.67824
2.84917	0.67819
2.85074	0.67816
2.85231	0.67814
2.85388	0.67815
2.85545	0.6782
2.85702	0.67826
2.8586	0.67832
2.86017	0.67841
2.86175	0.67856
2.86333	0.67874
2.86491	0.67891
2.8665	0.67908
2.86808	0.67928
2.86967	0.67952
2.87126	0.67977
2.87285	0.68003
2.87444	0.68031
2.87604	0.6806
2.87763	0.6809
2.87923	0.68121
2.88083	0.68153
2.88243	0.68184
2.88403	0.68217
2.88564	0.68253
2.88725	0.68291
2.88885	0.68331
2.89046	0.6837
2.89208	0.6841
2.89369	0.68451
2.89531	0.68495
2.89692	0.68539
2.89854	0.68582
2.90016	0.68626
2.90179	0.68671
2.90341	0.68719
2.90504	0.68768
2.90667	0.68818
2.9083	0.68869
2.90993	0.6892
2.91156	0.68972
2.9132	0.69025
2.91484	0.69076
2.91648	0.69126
2.91812	0.69174
2.91976	0.69224
2.9214	0.69277
2.92305	0.6933
2.9247	0.69383
2.92635	0.69438
2.928	0.69494
2.92966	0.69549
2.93131	0.69604
2.93297	0.69659
2.93463	0.69716
2.93629	0.69774
2.93796	0.69831
2.93962	0.69887
2.94129	0.69943
2.94296	0.69998
2.94463	0.70052
2.9463	0.70107
2.94798	0.70164
2.94965	0.70223
2.95133	0.70281
2.95301	0.70338
2.9547	0.70396
2.95638	0.70452
2.95807	0.70508
2.95976	0.70564
2.96145	0.70622
2.96314	0.7068
2.96483	0.70736
2.96653	0.70788
2.96823	0.70839
2.96993	0.70894
2.97163	0.7095
2.97333	0.71004
2.97504	0.71057
2.97675	0.71109
2.97846	0.71162
2.98017	0.71212
2.98188	0.71262
2.9836	0.71311
2.98532	0.71362
2.98704	0.71412
2.98876	0.7146
2.99048	0.71506
2.99221	0.71553
2.99393	0.71599
2.99566	0.71644
2.99739	0.71688
2.99913	0.71733
3.00086	0.71778
3.0026	0.71823
3.00434	0.71865
3.00608	0.71906
3.00783	0.71944
3.00957	0.71984
3.01132	0.72022
3.01307	0.72058
3.01482	0.72091
3.01658	0.72122
3.01833	0.72155
3.02009	0.72191
3.02185	0.72225
3.02361	0.72256
3.02538	0.72286
3.02714	0.72315
3.02891	0.72343
3.03068	0.72369
3.03245	0.72394
3.03423	0.72419
3.036	0.72445
3.03778	0.7247
3.03956	0.72492
3.04134	0.72512
3.04313	0.72532
3.04492	0.7255
3.04671	0.72564
3.0485	0.72578
3.05029	0.72594
3.05209	0.7261
3.05388	0.72624
3.05568	0.72635
3.05748	0.72645
3.05929	0.72654
3.06109	0.72663
3.0629	0.7267
3.06471	0.72675
3.06652	0.7268
3.06834	0.72687
3.07016	0.72692
3.07197	0.72692
3.0738	0.72689
3.07562	0.72689
3.07744	0.72689
3.07927	0.72686
3.0811	0.7268
3.08293	0.72673
3.08477	0.7267
3.0866	0.72667
3.08844	0.72661
3.09028	0.7265
3.09212	0.72638
3.09397	0.72627
3.09582	0.72616
3.09767	0.72601
3.09952	0.72584
3.10137	0.72569
3.10323	0.72556
3.10509	0.7254
3.10695	0.72521
3.10881	0.72501
3.11067	0.72481
3.11254	0.72462
3.11441	0.72442
3.11628	0.72421
3.11816	0.72397
3.12003	0.72371
3.12191	0.72346
3.12379	0.7232
3.12567	0.72292
3.12756	0.72262
3.12945	0.72236
3.13134	0.72209
3.13323	0.72177
3.13512	0.72144
3.13702	0.72113
3.13892	0.72083
3.14082	0.72051
3.14272	0.72016
3.14463	0.71982
3.14654	0.71947
3.14845	0.71911
3.15036	0.71873
3.15228	0.71834
3.15419	0.71795
3.15611	0.71757
3.15803	0.7172
3.15996	0.71681
3.16189	0.7164
3.16382	0.71597
3.16575	0.71554
3.16768	0.71512
3.16962	0.71468
3.17156	0.71424
3.1735	0.71381
3.17544	0.71337
3.17739	0.71293
3.17933	0.71247
3.18128	0.71199
3.18324	0.71152
3.18519	0.71106
3.18715	0.71059
3.18911	0.7101
3.19107	0.70962
3.19304	0.70914
3.19501	0.70866
3.19697	0.70816
3.19895	0.70764
3.20092	0.70714
3.2029	0.70665
3.20488	0.70617
3.20686	0.70567
3.20884	0.70515
3.21083	0.70462
3.21282	0.7041
3.21481	0.70358
3.21681	0.70305
3.2188	0.70252
3.2208	0.70201
3.2228	0.7015
3.22481	0.70097
3.22682	0.70044
3.22883	0.6999
3.23084	0.69936
3.23285	0.6988
3.23487	0.69825
3.23689	0.69772
3.23891	0.6972
3.24093	0.69666
3.24296	0.69611
3.24499	0.69556
3.24702	0.69503
3.24906	0.69452
3.25109	0.69402
3.25313	0.6935
3.25517	0.69297
3.25722	0.69244
3.25927	0.69191
3.26132	0.69136
3.26337	0.69082
3.26542	0.69029
3.26748	0.68978
3.26954	0.68926
3.2716	0.68873
3.27367	0.68821
3.27574	0.68771
3.27781	0.68719
3.27988	0.68668
3.28196	0.68617
3.28404	0.68566
3.28612	0.68514
3.2882	0.68463
3.29029	0.68413
3.29238	0.68363
3.29447	0.68312
3.29656	0.6826
3.29866	0.68209
3.30076	0.68158
3.30286	0.68107
3.30497	0.68056
3.30707	0.68007
3.30919	0.6796
3.3113	0.67911
3.31341	0.6786
3.31553	0.67809
3.31765	0.6776
3.31978	0.67712
3.3219	0.67666
3.32403	0.67621
3.32617	0.67577
3.3283	0.67533
3.33044	0.67489
3.33258	0.67446
3.33472	0.67402
3.33687	0.67356
3.33902	0.67312
3.34117	0.6727
3.34332	0.67231
3.34548	0.67195
3.34764	0.67159
3.3498	0.67123
3.35197	0.67086
3.35414	0.67051
3.35631	0.67017
3.35848	0.66986
3.36066	0.66954
3.36284	0.66923
3.36502	0.66895
3.3672	0.66867
3.36939	0.66837
3.37158	0.66806
3.37378	0.66777
3.37597	0.66749
3.37817	0.66721
3.38037	0.6669
3.38258	0.66657
3.38479	0.66621
3.387	0.66582
3.38921	0.66542
3.39143	0.66501
3.39365	0.66458
3.39587	0.66415
3.3981	0.66375
3.40032	0.66336
3.40255	0.66295
3.40479	0.66253
3.40703	0.66213
3.40927	0.66175
3.41151	0.66138
3.41375	0.661
3.416	0.66063
3.41826	0.66029
3.42051	0.65998
3.42277	0.65972
3.42503	0.65951
3.42729	0.65936
3.42956	0.65929
3.43183	0.65932
3.4341	0.65941
3.43638	0.65946
3.43866	0.65943
3.44094	0.65937
3.44322	0.65928
3.44551	0.65919
3.4478	0.65908
3.4501	0.65897
3.45239	0.65885
3.45469	0.65873
3.457	0.65863
3.4593	0.65854
3.46161	0.65847
3.46392	0.65843
3.46624	0.6584
3.46856	0.65834
3.47088	0.65828
3.4732	0.65825
3.47553	0.65824
3.47786	0.65826
3.4802	0.6583
3.48253	0.65834
3.48487	0.65839
3.48722	0.65843
3.48956	0.65843
3.49191	0.65839
3.49427	0.65835
3.49662	0.65828
3.49898	0.65822
3.50135	0.65817
3.50371	0.65814
3.50608	0.65815
3.50845	0.65824
3.51083	0.65842
3.51321	0.65869
3.51559	0.65897
3.51797	0.65922
3.52036	0.65943
3.52275	0.65963
3.52515	0.65982
3.52755	0.66001
3.52995	0.6602
3.53235	0.6604
3.53476	0.66059
3.53717	0.66079
3.53959	0.66099
3.542	0.66121
3.54442	0.66146
3.54685	0.66169
3.54928	0.66192
3.55171	0.66217
3.55414	0.66244
3.55658	0.66272
3.55902	0.66301
3.56147	0.6633
3.56391	0.66359
3.56636	0.66387
3.56882	0.66416
3.57128	0.66447
3.57374	0.6648
3.5762	0.66512
3.57867	0.66545
3.58114	0.66579
3.58362	0.66612
3.58609	0.66646
3.58858	0.6668
3.59106	0.66715
3.59355	0.66749
3.59604	0.66783
3.59854	0.66816
3.60104	0.66851
3.60354	0.66888
3.60605	0.66926
3.60855	0.66965
3.61107	0.67004
3.61358	0.67042
3.6161	0.67081
3.61863	0.67123
3.62115	0.67165
3.62368	0.67207
3.62622	0.67249
3.62876	0.67293
3.6313	0.67338
3.63384	0.67382
3.63639	0.67425
3.63894	0.67469
3.6415	0.67514
3.64406	0.6756
3.64662	0.67606
3.64919	0.67652
3.65176	0.677
3.65433	0.67748
3.65691	0.67794
3.65949	0.6784
3.66207	0.67887
3.66466	0.67936
3.66725	0.67983
3.66985	0.68031
3.67245	0.68079
3.67505	0.68128
3.67765	0.68177
3.68026	0.68225
3.68288	0.68274
3.6855	0.68324
3.68812	0.68375
3.69074	0.68424
3.69337	0.68474
3.696	0.68524
3.69864	0.68574
3.70128	0.68625
3.70392	0.68676
3.70657	0.68727
3.70922	0.68778
3.71188	0.68828
3.71454	0.68877
3.7172	0.68927
3.71987	0.68979
3.72254	0.69033
3.72521	0.69087
3.72789	0.69141
3.73057	0.69194
3.73326	0.69245
3.73595	0.69297
3.73864	0.69351
3.74134	0.69405
3.74404	0.69459
3.74674	0.69512
3.74945	0.69566
3.75217	0.69622
3.75488	0.69676
3.7576	0.69729
3.76033	0.69781
3.76306	0.69836
3.76579	0.6989
3.76853	0.69944
3.77127	0.69999
3.77401	0.70052
3.77676	0.70102
3.77951	0.70151
3.78227	0.70202
3.78503	0.70255
3.7878	0.70308
3.79057	0.70362
3.79334	0.70414
3.79612	0.70466
3.7989	0.70518
3.80168	0.7057
3.80447	0.70623
3.80726	0.70676
3.81006	0.70729
3.81286	0.70781
3.81567	0.70832
3.81848	0.70883
3.82129	0.70935
3.82411	0.70986
3.82693	0.71036
3.82976	0.71085
3.83259	0.71134
3.83542	0.71184
3.83826	0.71234
3.84111	0.71282
3.84395	0.71329
3.8468	0.71376
3.84966	0.71422
3.85252	0.71466
3.85539	0.7151
3.85825	0.71554
3.86113	0.71597
3.864	0.71637
3.86689	0.71678
3.86977	0.71717
3.87266	0.71756
3.87556	0.71793
3.87845	0.7183
3.88136	0.71866
3.88426	0.719
3.88718	0.71931
3.89009	0.71961
3.89301	0.71991
3.89594	0.72019
3.89887	0.72045
3.9018	0.7207
3.90474	0.72094
3.90768	0.72116
3.91063	0.72135
3.91358	0.7215
3.91654	0.72165
3.9195	0.7218
3.92246	0.72192
3.92543	0.72202
3.9284	0.72209
3.93138	0.72215
3.93437	0.72218
3.93735	0.7222
3.94034	0.72218
3.94334	0.72213
3.94634	0.72206
3.94935	0.72197
3.95236	0.72186
3.95537	0.7217
3.95839	0.72153
3.96142	0.72134
3.96444	0.72112
3.96748	0.72087
3.97052	0.7206
3.97356	0.72029
3.97661	0.71996
3.97966	0.7196
3.98271	0.71918
3.98577	0.71874
3.98884	0.71828
3.99191	0.71781
3.99499	0.71731
3.99807	0.71677
4.00115	0.71618
4.00424	0.71555
4.00734	0.71488
4.01044	0.71415
4.01354	0.71338
4.01665	0.71259
4.01976	0.71176
4.02288	0.71089
4.026	0.71
4.02913	0.70906
4.03227	0.70807
4.0354	0.70706
4.03855	0.70603
4.04169	0.70496
4.04485	0.70385
4.048	0.70272
4.05117	0.70155
4.05433	0.70034
4.05751	0.69909
4.06068	0.6978
4.06387	0.69649
4.06705	0.69513
4.07025	0.69373
4.07344	0.69229
4.07665	0.69083
4.07985	0.68935
4.08307	0.68782
4.08628	0.68627
4.08951	0.68468
4.09273	0.68307
4.09597	0.68143
4.0992	0.67974
4.10245	0.67803
4.1057	0.67628
4.10895	0.67451
4.11221	0.67272
4.11547	0.67089
4.11874	0.66904
4.12201	0.66716
4.12529	0.66525
4.12858	0.66331
4.13187	0.66136
4.13516	0.65938
4.13846	0.65737
4.14177	0.65534
4.14508	0.6533
4.14839	0.65123
4.15172	0.64914
4.15504	0.64701
4.15837	0.64487
4.16171	0.64271
4.16505	0.64053
4.1684	0.63832
4.17176	0.6361
4.17512	0.63386
4.17848	0.63158
4.18185	0.62929
4.18522	0.62698
4.18861	0.62465
4.19199	0.62229
4.19538	0.61992
4.19878	0.61752
4.20218	0.61508
4.20559	0.61261
4.209	0.6101
4.21242	0.60756
4.21585	0.60499
4.21928	0.6024
4.22271	0.59978
4.22616	0.59716
4.2296	0.59451
4.23306	0.59184
4.23651	0.58917
4.23998	0.58648
4.24345	0.58377
4.24692	0.58106
4.2504	0.57833
4.25389	0.57556
4.25738	0.57271
4.26088	0.56975
4.26439	0.56672
4.2679	0.56366
4.27141	0.56059
4.27493	0.55748
4.27846	0.55432
4.28199	0.55111
4.28553	0.54788
4.28908	0.54461
4.29263	0.54128
4.29618	0.53791
4.29975	0.53447
4.30331	0.53096
4.30689	0.52739
4.31047	0.52376
4.31405	0.52008
4.31765	0.51632
4.32124	0.51249
4.32485	0.50859
4.32846	0.50463
4.33207	0.50057
4.3357	0.49645
4.33932	0.49227
4.34296	0.48802
4.3466	0.48369
4.35025	0.47929
4.3539	0.47481
4.35756	0.47027
4.36122	0.46565
4.36489	0.46095
4.36857	0.45619
4.37225	0.45135
4.37594	0.44644
4.37964	0.44148
4.38334	0.43647
4.38705	0.43139
4.39076	0.42625
4.39449	0.42104
4.39821	0.41577
4.40195	0.41046
4.40569	0.40509
4.40943	0.39967
4.41319	0.39421
4.41694	0.38871
4.42071	0.38318
4.42448	0.3776
4.42826	0.37197
4.43205	0.3663
4.43584	0.36063
4.43963	0.35495
4.44344	0.34924
4.44725	0.34351
4.45107	0.33776
4.45489	0.33199
4.45872	0.32622
4.46256	0.32045
4.4664	0.31468
4.47025	0.30889
4.47411	0.30311
4.47797	0.29735
4.48184	0.29162
4.48572	0.28591
4.4896	0.28021
4.49349	0.27452
4.49739	0.26885
4.5013	0.26321

## Sheet: Temperature and wavelength
Temperature (K)	Photon Energy (eV)	Wavelength (µm)
15	0.27556	4.49993
30	0.28837	4.30003
50	0.29524	4.19997
80	0.30244	4.09999
100	0.31	4
130	0.31795	3.89998
150	0.32632	3.79995
180	0.33514	3.69995
200	0.34444	3.60005
230	0.36471	3.39996
250	0.37576	3.29998
268	0.3875	3.2
300	0.4	3.1
