# Supplementary material for: Data for direct chemical deposition of PbS on chemical vapor deposition grown-graphene for high performance photovoltaic infrared photo-detectors
Source: Data Brief. 2020 Sep 4;32:106273. doi: 10.1016/j.dib.2020.106273 (PMC7494446; doi:10.1016/j.dib.2020.106273)
Supplement: Supplementary file 5 [file mmc5.xlsx]

## Sheet: S1(a)
Index	Time[s]	Current[A]
1	0	1.29e-09
2	0.125	1.02e-09
3	0.20313	8.45e-10
4	0.29688	7.77e-10
5	0.40625	9.17e-10
6	0.5	8.05e-10
7	0.59375	9.98e-10
8	0.70313	1.13e-09
9	0.79688	8.86e-10
10	0.90625	9.07e-10
11	1	4.26e-10
12	1.09375	6.95e-10
13	1.20313	8.81e-10
14	1.29688	8.98e-10
15	1.40625	9.48e-10
16	1.5	9.12e-10
17	1.59375	8.93e-10
18	1.70313	7.35e-10
19	1.79688	8.87e-10
20	1.90625	8.54e-10
21	2	9.05e-10
22	2.09375	1.03e-09
23	2.20313	9.31e-10
24	2.29688	4.71e-10
25	2.40625	8.64e-10
26	2.5	7.84e-10
27	2.59375	7.96e-10
28	2.70313	7.34e-10
29	2.79688	1.1e-09
30	2.90625	9.16e-10
31	3	1.11e-09
32	3.09375	8.42e-10
33	3.20313	1.2e-09
34	3.29688	7.86e-10
35	3.40625	8.65e-10
36	3.5	9.37e-10
37	3.59375	9.24e-10
38	3.70313	9.9e-10
39	3.79688	7.04e-10
40	3.90625	8.85e-10
41	4	6.82e-10
42	4.09375	7.94e-10
43	4.20313	1.07e-09
44	4.29688	1.04e-09
45	4.40625	1.08e-09
46	4.5	7.77e-10
47	4.59375	7.04e-10
48	4.70313	1.06e-09
49	4.79688	1.02e-09
50	4.90625	8.82e-10
51	5	1.31e-06
52	5.1875	1.31e-06
53	5.25	1.31e-06
54	5.3125	1.31e-06
55	5.40625	1.31e-06
56	5.5	1.31e-06
57	5.59375	1.31e-06
58	5.70313	1.31e-06
59	5.79688	1.31e-06
60	5.90625	1.31e-06
61	6	1.31e-06
62	6.09375	1.31e-06
63	6.20313	1.31e-06
64	6.29688	1.31e-06
65	6.40625	1.31e-06
66	6.5	1.31e-06
67	6.59375	1.31e-06
68	6.70313	1.31e-06
69	6.79688	1.31e-06
70	6.90625	1.31e-06
71	7	1.31e-06
72	7.09375	1.31e-06
73	7.20313	1.31e-06
74	7.29688	1.31e-06
75	7.40625	1.31e-06
76	7.5	1.31e-06
77	7.59375	1.31e-06
78	7.70313	1.31e-06
79	7.79688	1.31e-06
80	7.90625	1.31e-06
81	8	1.31e-06
82	8.09375	1.31e-06
83	8.20313	1.31e-06
84	8.29688	1.31e-06
85	8.40625	1.31e-06
86	8.5	1.31e-06
87	8.59375	1.31e-06
88	8.70313	1.31e-06
89	8.79688	1.31e-06
90	8.90625	1.31e-06
91	9	1.31e-06
92	9.09375	1.31e-06
93	9.20313	1.31e-06
94	9.29688	1.31e-06
95	9.40625	1.31e-06
96	9.5	1.31e-06
97	9.59375	1.31e-06
98	9.70313	1.31e-06
99	9.79688	1.31e-06
100	9.90625	1.31e-06
101	10	1.31e-06
102	10.0938	1.31e-06
103	10.2031	3.59e-09
104	10.3281	3.26e-09
105	10.4062	2.84e-09
106	10.5	2.49e-09
107	10.5938	2.25e-09
108	10.7031	2.12e-09
109	10.7969	2.17e-09
110	10.9062	1.97e-09
111	11	2.09e-09
112	11.0938	2.04e-09
113	11.2031	1.61e-09
114	11.2969	1.6e-09
115	11.4062	1.84e-09
116	11.5	1.74e-09
117	11.5938	1.64e-09
118	11.7031	1.68e-09
119	11.7969	1.27e-09
120	11.9062	1.54e-09
121	12	1.52e-09
122	12.0938	1.32e-09
123	12.2031	1.28e-09
124	12.2969	1.26e-09
125	12.4062	1.78e-09
126	12.5	1.22e-09
127	12.5938	1.04e-09
128	12.7031	1.3e-09
129	12.7969	1.15e-09
130	12.9062	1.18e-09
131	13	1.29e-09
132	13.0938	1.02e-09
133	13.2031	9.04e-10
134	13.2969	9.24e-10
135	13.4062	1.32e-09
136	13.5	1.1e-09
137	13.5938	1.07e-09
138	13.7031	1.09e-09
139	13.7969	1.01e-09
140	13.9062	1.17e-09
141	14	1.1e-09
142	14.0938	7.83e-10
143	14.2031	1.05e-09
144	14.2969	9.9e-10
145	14.4062	1.06e-09
146	14.5	1e-09
147	14.5938	7.91e-10
148	14.7031	7.73e-10
149	14.7969	9.28e-10
150	14.9062	1.23e-09
151	15	1.04e-09
152	15.0938	1.26e-09
153	15.2031	1.2e-09
154	15.2969	1.1e-09
155	15.4062	1.12e-09
156	15.5	1.18e-09
157	15.5938	9.58e-10
158	15.7031	9.1e-10
159	15.7969	8.6e-10
160	15.9062	1.02e-09
161	16	6.64e-10
162	16.0938	8.56e-10
163	16.2031	8.08e-10
164	16.2969	8.23e-10
165	16.4062	8.1e-10
166	16.5	6.96e-10
167	16.5938	9.24e-10
168	16.7031	6.18e-10
169	16.7969	6.97e-10
170	16.9062	6.82e-10
171	17	7.43e-10
172	17.0938	7.92e-10
173	17.2031	8.67e-10
174	17.2969	6.22e-10
175	17.4062	8.53e-10
176	17.5	9.88e-10
177	17.5938	5.12e-10
178	17.7031	5.57e-10
179	17.7969	1.08e-09
180	17.9062	7.91e-10
181	18	9.29e-10
182	18.0938	7.25e-10
183	18.2031	8.91e-10
184	18.2969	7.93e-10
185	18.4062	6.38e-10
186	18.5	9.77e-10
187	18.5938	8.45e-10
188	18.7031	9.31e-10
189	18.7969	8.04e-10
190	18.9062	7.29e-10
191	19	9.94e-10
192	19.0938	7.94e-10
193	19.2031	9.07e-10
194	19.2969	5e-10
195	19.4062	7.89e-10
196	19.5	6.57e-10
197	19.5938	7.01e-10
198	19.7031	8.16e-10
199	19.7969	8.09e-10
200	19.9062	1.06e-09
201	20	1.31e-06
202	20.1875	1.31e-06
203	20.25	1.31e-06
204	20.3125	1.31e-06
205	20.4062	1.31e-06
206	20.5	1.31e-06
207	20.5938	1.31e-06
208	20.7031	1.31e-06
209	20.7969	1.31e-06
210	20.9062	1.31e-06
211	21	1.31e-06
212	21.0938	1.31e-06
213	21.2031	1.31e-06
214	21.2969	1.31e-06
215	21.4062	1.31e-06
216	21.5	1.31e-06
217	21.5938	1.31e-06
218	21.7031	1.31e-06
219	21.7969	1.31e-06
220	21.9062	1.31e-06
221	22	1.31e-06
222	22.0938	1.31e-06
223	22.2031	1.31e-06
224	22.2969	1.31e-06
225	22.4062	1.31e-06
226	22.5	1.31e-06
227	22.5938	1.31e-06
228	22.7031	1.31e-06
229	22.7969	1.31e-06
230	22.9062	1.31e-06
231	23	1.31e-06
232	23.0938	1.31e-06
233	23.2031	1.31e-06
234	23.2969	1.31e-06
235	23.4062	1.31e-06
236	23.5	1.31e-06
237	23.5938	1.31e-06
238	23.7031	1.31e-06
239	23.7969	1.31e-06
240	23.9062	1.31e-06
241	24	1.31e-06
242	24.0938	1.31e-06
243	24.2031	1.31e-06
244	24.2969	1.31e-06
245	24.4062	1.31e-06
246	24.5	1.31e-06
247	24.5938	1.31e-06
248	24.7031	1.31e-06
249	24.7969	1.31e-06
250	24.9062	1.31e-06
251	25	1.31e-06
252	25.0938	3.02e-09
253	25.2344	2.81e-09
254	25.2969	2.54e-09
255	25.4062	2.26e-09
256	25.5	2.01e-09
257	25.5938	2.26e-09
258	25.7031	2.13e-09
259	25.7969	1.83e-09
260	25.9062	1.82e-09
261	26	1.77e-09
262	26.0938	1.99e-09
263	26.2031	1.7e-09
264	26.2969	1.64e-09
265	26.4062	1.57e-09
266	26.5	1.51e-09
267	26.5938	1.56e-09
268	26.7031	1.43e-09
269	26.7969	1.27e-09
270	26.9062	1.47e-09
271	27	1.37e-09
272	27.0938	1.6e-09
273	27.2031	1.52e-09
274	27.2969	1.36e-09
275	27.4062	1.4e-09
276	27.5	1.1e-09
277	27.5938	1.1e-09
278	27.7031	1.27e-09
279	27.7969	1.12e-09
280	27.9062	1.07e-09
281	28	1.28e-09
282	28.0938	1.35e-09
283	28.2031	1.11e-09
284	28.2969	1.12e-09
285	28.4062	9.59e-10
286	28.5	7.04e-10
287	28.5938	1.09e-09
288	28.7031	9.88e-10
289	28.7969	7.81e-10
290	28.9062	8.42e-10
291	29	8.37e-10
292	29.0938	1.04e-09
293	29.2031	7.18e-10
294	29.2969	7.81e-10
295	29.4062	7.56e-10
296	29.5	7.33e-10
297	29.5938	1.02e-09
298	29.7031	9.37e-10
299	29.7969	8.82e-10
300	29.9062	1.08e-09
301	30	8.54e-10
302	30.0938	1.31e-06
303	30.2812	1.31e-06
304	30.3438	1.31e-06
305	30.4062	1.31e-06
306	30.5	1.31e-06
307	30.5938	1.31e-06
308	30.7031	1.31e-06
309	30.7969	1.31e-06
310	30.9062	1.31e-06
311	31	1.31e-06
312	31.0938	1.31e-06
313	31.2031	1.31e-06
314	31.2969	1.31e-06
315	31.4062	1.31e-06
316	31.5	1.31e-06
317	31.5938	1.31e-06
318	31.7031	1.31e-06
319	31.7969	1.31e-06
320	31.9062	1.31e-06
321	32	1.31e-06
322	32.0938	1.31e-06
323	32.2031	1.31e-06
324	32.2969	1.31e-06
325	32.4062	1.31e-06
326	32.5	1.31e-06
327	32.5938	1.31e-06
328	32.7031	1.31e-06
329	32.7969	1.31e-06
330	32.9062	1.31e-06
331	33	1.31e-06
332	33.0938	1.31e-06
333	33.2031	1.31e-06
334	33.2969	1.31e-06
335	33.4062	1.31e-06
336	33.5	1.31e-06
337	33.5938	1.31e-06
338	33.7031	1.31e-06
339	33.7969	1.31e-06
340	33.9062	1.31e-06
341	34	1.31e-06
342	34.0938	1.31e-06
343	34.2031	1.31e-06
344	34.2969	1.31e-06
345	34.4062	1.31e-06
346	34.5	1.31e-06
347	34.5938	1.31e-06
348	34.7031	1.31e-06
349	34.7969	1.31e-06
350	34.9062	1.31e-06
351	35	1.31e-06
352	35.0938	3.36e-09
353	35.2344	2.95e-09
354	35.2969	2.55e-09
355	35.4062	2.53e-09
356	35.5	2.2e-09
357	35.5938	2.1e-09
358	35.7031	1.99e-09
359	35.7969	1.78e-09
360	35.9062	1.87e-09
361	36	2.04e-09
362	36.0938	1.65e-09
363	36.2031	1.74e-09
364	36.2969	1.24e-09
365	36.4062	1.78e-09
366	36.5	1.33e-09
367	36.5938	1.37e-09
368	36.7031	1.45e-09
369	36.7969	1.34e-09
370	36.9062	1.47e-09
371	37	1.22e-09
372	37.0938	1.17e-09
373	37.2031	1.32e-09
374	37.2969	1.29e-09
375	37.4062	1.24e-09
376	37.5	1.35e-09
377	37.5938	1.15e-09
378	37.7031	1.3e-09
379	37.7969	1.38e-09
380	37.9062	1.09e-09
381	38	9.69e-10
382	38.0938	1.17e-09
383	38.2031	1.23e-09
384	38.2969	1.05e-09
385	38.4062	1.09e-09
386	38.5	1.38e-09
387	38.5938	9.62e-10
388	38.7031	1.2e-09
389	38.7969	1.09e-09
390	38.9062	8.69e-10
391	39	1.06e-09
392	39.0938	9.54e-10
393	39.2031	1.04e-09
394	39.2969	1.01e-09
395	39.4062	8.67e-10
396	39.5	7.86e-10
397	39.5938	7.34e-10
398	39.7031	8.31e-10
399	39.7969	9.31e-10
400	39.9062	7.94e-10
401	40	1.31e-06
402	40.1875	1.31e-06
403	40.25	1.31e-06
404	40.3125	1.31e-06
405	40.4062	1.31e-06
406	40.5	1.31e-06
407	40.5938	1.31e-06
408	40.7031	1.31e-06
409	40.7969	1.31e-06
410	40.9062	1.31e-06
411	41	1.31e-06
412	41.0938	1.31e-06
413	41.2031	1.31e-06
414	41.2969	1.31e-06
415	41.4062	1.31e-06
416	41.5	1.31e-06
417	41.5938	1.31e-06
418	41.7031	1.31e-06
419	41.7969	1.31e-06
420	41.9062	1.31e-06
421	42	1.31e-06
422	42.0938	1.31e-06
423	42.2031	1.31e-06
424	42.2969	1.31e-06
425	42.4062	1.31e-06
426	42.5	1.31e-06
427	42.5938	1.31e-06
428	42.7031	1.31e-06
429	42.7969	1.31e-06
430	42.9062	1.31e-06
431	43	1.31e-06
432	43.0938	1.31e-06
433	43.2031	1.31e-06
434	43.2969	1.31e-06
435	43.4062	1.31e-06
436	43.5	1.31e-06
437	43.5938	1.31e-06
438	43.7031	1.31e-06
439	43.7969	1.31e-06
440	43.9062	1.31e-06
441	44	1.31e-06
442	44.0938	1.31e-06
443	44.2031	1.31e-06
444	44.2969	1.31e-06
445	44.4062	1.31e-06
446	44.5	1.31e-06
447	44.5938	1.31e-06
448	44.7031	1.31e-06
449	44.7969	1.31e-06
450	44.9062	1.31e-06
451	45	3.26e-09
452	45.125	3.18e-09
453	45.2031	3.08e-09
454	45.2969	2.49e-09
455	45.4062	2.67e-09
456	45.5	2.25e-09
457	45.5938	2.07e-09
458	45.7031	2.2e-09
459	45.7969	1.77e-09
460	45.9062	1.64e-09
461	46	1.89e-09
462	46.0938	1.66e-09
463	46.2031	1.93e-09
464	46.2969	1.59e-09
465	46.4062	1.35e-09
466	46.5	1.55e-09
467	46.5938	1.66e-09
468	46.7031	1.54e-09
469	46.7969	1.39e-09
470	46.9062	1.37e-09
471	47	1.32e-09
472	47.0938	1.06e-09
473	47.2031	1.04e-09
474	47.2969	1.09e-09
475	47.4062	1.08e-09
476	47.5	1.26e-09
477	47.5938	1.09e-09
478	47.7031	8.12e-10
479	47.7969	9.56e-10
480	47.9062	8.29e-10
481	48	5.83e-10
482	48.0938	8.33e-10
483	48.2031	1.05e-09
484	48.2969	9.07e-10
485	48.4062	8.3e-10
486	48.5	8.1e-10
487	48.5938	1.03e-09
488	48.7031	1.31e-09
489	48.7969	8.74e-10
490	48.9062	9.18e-10
491	49	9.18e-10
492	49.0938	1.04e-09
493	49.2031	1.02e-09
494	49.2969	5.54e-10
495	49.4062	8.9e-10
496	49.5	5.59e-10
497	49.5938	9.09e-10
498	49.7031	7.37e-10
499	49.7969	4.13e-10
500	49.9062	4.32e-10
501	50	5.9e-10
502	50.0938	5.04e-10
503	50.2031	6.9e-10
504	50.2969	5.63e-10
505	50.4062	7.39e-10
506	50.5	4.09e-10
507	50.5938	5.2e-10
508	--	--
509	--	--
510	--	--
511	--	--
512	--	--
513	--	--
514	--	--
515	--	--
516	--	--
517	--	--
518	--	--
519	--	--
520	--	--
521	--	--
522	--	--
523	--	--
524	--	--
525	--	--
526	52.5	1.48092e-07
527	52.5938	1.52806e-07
528	52.7031	1.53174e-07
529	52.7969	1.53428e-07
530	52.8906	1.50164e-07
531	53	1.51478e-07
532	53.0938	1.53874e-07
533	53.2031	1.5562e-07
534	53.2969	1.51998e-07
535	53.3906	1.53266e-07
536	--	--
537	--	--
538	--	--
539	--	--
540	--	--
541	--	--
542	--	--
543	54.1875	7.93883e-05
544	54.2969	7.93804e-05
545	54.3906	7.93567e-05
546	54.5	7.93822e-05
547	54.5938	7.93527e-05
548	54.6875	7.93553e-05
549	54.7969	7.93365e-05
550	54.8906	7.9307e-05
551	55	7.93024e-05
552	55.0938	7.93032e-05
553	55.1875	7.92621e-05
554	55.2969	7.9241e-05
555	55.3906	7.92122e-05
556	55.5	7.91891e-05
557	55.5938	7.91736e-05
558	55.6875	7.91369e-05
559	55.7969	7.91227e-05
560	55.8906	7.90937e-05
561	56	7.90866e-05
562	56.0938	7.90581e-05
563	56.1875	7.90498e-05
564	56.2969	7.90221e-05
565	56.3906	7.90409e-05
566	56.5	7.90114e-05
567	56.5938	7.89853e-05
568	56.6875	7.89639e-05
569	56.7969	7.89475e-05
570	56.8906	7.89426e-05
571	57	7.89405e-05
572	57.0938	7.89416e-05
573	57.1875	7.89248e-05
574	57.2969	7.89317e-05
575	57.3906	7.89268e-05
576	57.5	7.89837e-05
577	57.5938	7.90008e-05
578	57.6875	7.89862e-05
579	57.7969	7.89993e-05
580	57.8906	7.90051e-05
581	58	7.90007e-05
582	58.0938	7.90083e-05
583	58.1875	7.89943e-05
584	58.2969	7.89992e-05
585	58.3906	7.90019e-05
586	58.5	7.8977e-05
587	58.5938	7.89674e-05
588	58.6875	7.89862e-05
589	58.7969	7.89951e-05
590	58.8906	7.90324e-05
591	59	7.90131e-05
592	59.0938	7.8999e-05
593	59.1875	7.89997e-05
594	59.2969	7.90286e-05
595	59.3906	7.90735e-05
596	59.5	7.90884e-05
597	59.5938	7.91284e-05
598	59.6875	7.91464e-05
599	59.7969	7.91661e-05
600	59.8906	7.91693e-05
601	60	7.91619e-05
602	60.0938	7.91502e-05
603	60.1875	7.91306e-05
604	60.2969	7.91766e-05
605	60.3906	7.91904e-05
606	60.5	7.92042e-05
607	60.5938	7.92139e-05
608	60.6875	7.9244e-05
609	60.7969	7.92232e-05

## Sheet: Transmission
Transmission spectra of graphene on plastic
Wavelength (µm)	Transmission
2.00033	0.61887
2.0011	0.61888
2.00187	0.61887
2.00265	0.61876
2.00342	0.61858
2.0042	0.61846
2.00497	0.61842
2.00575	0.61839
2.00652	0.61835
2.0073	0.61826
2.00808	0.61826
2.00885	0.61831
2.00963	0.61818
2.01041	0.61796
2.01119	0.61787
2.01197	0.61781
2.01275	0.61762
2.01354	0.61743
2.01432	0.61746
2.0151	0.61753
2.01588	0.61744
2.01667	0.61722
2.01745	0.61695
2.01824	0.61676
2.01902	0.61676
2.01981	0.6169
2.0206	0.61694
2.02139	0.61667
2.02217	0.61625
2.02296	0.616
2.02375	0.61604
2.02454	0.61619
2.02533	0.61622
2.02613	0.61603
2.02692	0.61582
2.02771	0.61575
2.0285	0.61569
2.0293	0.61553
2.03009	0.61533
2.03089	0.61511
2.03168	0.61497
2.03248	0.61504
2.03328	0.61512
2.03407	0.61492
2.03487	0.61456
2.03567	0.61438
2.03647	0.61441
2.03727	0.61442
2.03807	0.61437
2.03887	0.61431
2.03968	0.61425
2.04048	0.61418
2.04128	0.61401
2.04209	0.61372
2.04289	0.61348
2.0437	0.6135
2.0445	0.61373
2.04531	0.61386
2.04611	0.61368
2.04692	0.6133
2.04773	0.61303
2.04854	0.61296
2.04935	0.61298
2.05016	0.61291
2.05097	0.61264
2.05178	0.61241
2.05259	0.61246
2.05341	0.61261
2.05422	0.61259
2.05504	0.61238
2.05585	0.61215
2.05667	0.61204
2.05748	0.61201
2.0583	0.61189
2.05912	0.61163
2.05993	0.61143
2.06075	0.61144
2.06157	0.61145
2.06239	0.61133
2.06321	0.61118
2.06403	0.61115
2.06486	0.61117
2.06568	0.61104
2.0665	0.61089
2.06733	0.61089
2.06815	0.61081
2.06898	0.61055
2.0698	0.61032
2.07063	0.61015
2.07146	0.60996
2.07228	0.60986
2.07311	0.60986
2.07394	0.60981
2.07477	0.60965
2.0756	0.60952
2.07643	0.60945
2.07727	0.6093
2.0781	0.60908
2.07893	0.60893
2.07977	0.60893
2.0806	0.609
2.08144	0.60897
2.08227	0.6088
2.08311	0.60868
2.08394	0.6087
2.08478	0.60875
2.08562	0.60869
2.08646	0.60853
2.0873	0.60836
2.08814	0.60818
2.08898	0.60802
2.08982	0.60787
2.09067	0.60771
2.09151	0.60754
2.09235	0.60738
2.0932	0.60721
2.09404	0.60712
2.09489	0.60719
2.09574	0.60722
2.09658	0.6071
2.09743	0.607
2.09828	0.60696
2.09913	0.6068
2.09998	0.60657
2.10083	0.60643
2.10168	0.60636
2.10254	0.60621
2.10339	0.60604
2.10424	0.60599
2.1051	0.60598
2.10595	0.60581
2.10681	0.60561
2.10766	0.60554
2.10852	0.60547
2.10938	0.60534
2.11024	0.60528
2.1111	0.60524
2.11196	0.60504
2.11282	0.6049
2.11368	0.60493
2.11454	0.60487
2.1154	0.60471
2.11627	0.60468
2.11713	0.60473
2.118	0.60477
2.11886	0.60476
2.11973	0.60462
2.12059	0.6043
2.12146	0.60397
2.12233	0.60377
2.1232	0.60369
2.12407	0.60366
2.12494	0.60354
2.12581	0.60334
2.12668	0.60322
2.12756	0.60327
2.12843	0.60333
2.1293	0.60321
2.13018	0.60295
2.13105	0.60269
2.13193	0.60251
2.13281	0.60241
2.13369	0.6023
2.13456	0.60221
2.13544	0.60218
2.13632	0.6021
2.1372	0.60193
2.13808	0.60175
2.13897	0.60158
2.13985	0.60144
2.14073	0.60139
2.14162	0.60138
2.1425	0.60136
2.14339	0.60133
2.14427	0.60124
2.14516	0.60107
2.14605	0.60095
2.14694	0.60088
2.14783	0.60079
2.14872	0.6006
2.14961	0.60039
2.1505	0.60035
2.15139	0.60037
2.15229	0.60029
2.15318	0.60011
2.15407	0.59988
2.15497	0.59976
2.15586	0.59977
2.15676	0.59974
2.15766	0.59961
2.15856	0.59952
2.15946	0.59947
2.16036	0.5993
2.16126	0.59897
2.16216	0.59873
2.16306	0.59868
2.16396	0.59867
2.16487	0.59857
2.16577	0.59839
2.16668	0.59824
2.16758	0.59813
2.16849	0.59801
2.1694	0.5979
2.1703	0.5978
2.17121	0.59761
2.17212	0.59743
2.17303	0.59745
2.17394	0.59759
2.17486	0.59757
2.17577	0.59739
2.17668	0.59721
2.1776	0.59707
2.17851	0.59695
2.17943	0.59686
2.18034	0.59676
2.18126	0.59666
2.18218	0.59656
2.1831	0.59643
2.18402	0.59632
2.18494	0.59632
2.18586	0.59633
2.18678	0.59622
2.1877	0.59603
2.18863	0.5959
2.18955	0.59586
2.19048	0.59575
2.1914	0.5956
2.19233	0.59549
2.19325	0.59533
2.19418	0.59507
2.19511	0.59485
2.19604	0.59472
2.19697	0.59469
2.1979	0.59468
2.19884	0.59462
2.19977	0.59451
2.2007	0.59432
2.20164	0.59411
2.20257	0.59399
2.20351	0.59396
2.20445	0.59391
2.20538	0.5938
2.20632	0.59366
2.20726	0.59353
2.2082	0.59345
2.20914	0.5934
2.21008	0.59331
2.21103	0.59316
2.21197	0.59301
2.21291	0.59282
2.21386	0.59256
2.2148	0.59231
2.21575	0.59219
2.2167	0.59219
2.21765	0.5922
2.21859	0.59218
2.21954	0.59219
2.22049	0.5922
2.22145	0.5921
2.2224	0.59187
2.22335	0.59167
2.2243	0.59152
2.22526	0.59138
2.22621	0.59125
2.22717	0.59115
2.22813	0.5911
2.22909	0.59103
2.23005	0.5908
2.231	0.59049
2.23196	0.59037
2.23293	0.59042
2.23389	0.59039
2.23485	0.5903
2.23581	0.5903
2.23678	0.59029
2.23774	0.59015
2.23871	0.59
2.23968	0.58989
2.24065	0.58971
2.24161	0.5895
2.24258	0.58947
2.24355	0.58954
2.24453	0.58947
2.2455	0.58925
2.24647	0.58906
2.24744	0.58898
2.24842	0.58888
2.24939	0.58878
2.25037	0.58875
2.25135	0.58871
2.25233	0.58852
2.2533	0.58825
2.25428	0.58805
2.25527	0.58794
2.25625	0.58788
2.25723	0.5878
2.25821	0.58767
2.2592	0.58756
2.26018	0.58756
2.26117	0.58759
2.26215	0.58749
2.26314	0.58732
2.26413	0.58711
2.26512	0.58691
2.26611	0.5868
2.2671	0.58677
2.26809	0.58672
2.26908	0.58665
2.27008	0.58653
2.27107	0.58637
2.27207	0.58633
2.27306	0.58635
2.27406	0.58625
2.27506	0.58606
2.27606	0.58594
2.27706	0.58581
2.27806	0.58561
2.27906	0.58543
2.28006	0.5853
2.28106	0.58519
2.28207	0.58511
2.28307	0.58503
2.28408	0.58493
2.28508	0.58482
2.28609	0.58473
2.2871	0.58465
2.28811	0.58456
2.28912	0.58445
2.29013	0.58432
2.29114	0.58423
2.29216	0.58414
2.29317	0.584
2.29418	0.58387
2.2952	0.58377
2.29622	0.58369
2.29723	0.58359
2.29825	0.58345
2.29927	0.58327
2.30029	0.58312
2.30131	0.58304
2.30233	0.58297
2.30336	0.58292
2.30438	0.58291
2.3054	0.58287
2.30643	0.58278
2.30746	0.58264
2.30848	0.58253
2.30951	0.58243
2.31054	0.58225
2.31157	0.58204
2.3126	0.58193
2.31363	0.58184
2.31467	0.58175
2.3157	0.58164
2.31674	0.58149
2.31777	0.58135
2.31881	0.58123
2.31985	0.58116
2.32088	0.58115
2.32192	0.58115
2.32296	0.58105
2.324	0.58084
2.32505	0.58066
2.32609	0.58058
2.32713	0.58051
2.32818	0.58044
2.32922	0.58036
2.33027	0.5802
2.33132	0.58001
2.33237	0.5799
2.33342	0.5798
2.33447	0.57968
2.33552	0.57955
2.33657	0.5794
2.33763	0.57929
2.33868	0.57924
2.33974	0.57915
2.34079	0.57902
2.34185	0.57892
2.34291	0.57881
2.34397	0.57864
2.34503	0.57845
2.34609	0.57837
2.34715	0.57841
2.34821	0.57844
2.34928	0.57836
2.35034	0.57817
2.35141	0.57797
2.35247	0.57783
2.35354	0.57775
2.35461	0.57769
2.35568	0.57762
2.35675	0.57754
2.35782	0.57744
2.3589	0.57734
2.35997	0.57724
2.36104	0.57711
2.36212	0.57703
2.3632	0.57699
2.36427	0.57688
2.36535	0.57675
2.36643	0.57662
2.36751	0.57648
2.3686	0.57637
2.36968	0.5763
2.37076	0.57618
2.37185	0.57601
2.37293	0.57583
2.37402	0.5757
2.37511	0.57562
2.37619	0.57554
2.37728	0.57545
2.37837	0.57541
2.37947	0.57537
2.38056	0.57531
2.38165	0.57529
2.38275	0.57519
2.38384	0.57493
2.38494	0.5747
2.38604	0.57466
2.38713	0.5747
2.38823	0.57465
2.38933	0.57448
2.39044	0.5743
2.39154	0.5742
2.39264	0.57414
2.39375	0.57405
2.39485	0.57394
2.39596	0.5738
2.39707	0.57363
2.39818	0.57347
2.39928	0.57339
2.4004	0.57334
2.40151	0.57322
2.40262	0.57307
2.40373	0.57298
2.40485	0.57289
2.40597	0.57277
2.40708	0.57272
2.4082	0.57272
2.40932	0.57269
2.41044	0.57259
2.41156	0.57247
2.41268	0.57229
2.41381	0.57209
2.41493	0.57194
2.41606	0.57185
2.41718	0.57177
2.41831	0.57169
2.41944	0.57159
2.42057	0.5715
2.4217	0.57141
2.42283	0.57129
2.42396	0.57114
2.4251	0.57107
2.42623	0.57102
2.42737	0.57091
2.4285	0.57079
2.42964	0.57067
2.43078	0.57051
2.43192	0.57034
2.43306	0.57021
2.4342	0.57014
2.43535	0.57003
2.43649	0.56993
2.43764	0.56992
2.43878	0.56993
2.43993	0.56986
2.44108	0.56972
2.44223	0.56953
2.44338	0.56937
2.44453	0.56926
2.44569	0.56917
2.44684	0.56908
2.448	0.56897
2.44915	0.56887
2.45031	0.5688
2.45147	0.56869
2.45263	0.56854
2.45379	0.56841
2.45495	0.56827
2.45611	0.5681
2.45728	0.56799
2.45844	0.56797
2.45961	0.56792
2.46078	0.56781
2.46194	0.56769
2.46311	0.56759
2.46428	0.56757
2.46546	0.5676
2.46663	0.56753
2.4678	0.56731
2.46898	0.5671
2.47015	0.56696
2.47133	0.56689
2.47251	0.56684
2.47369	0.56681
2.47487	0.56677
2.47605	0.56667
2.47724	0.56649
2.47842	0.56629
2.47961	0.56614
2.48079	0.56606
2.48198	0.56604
2.48317	0.56601
2.48436	0.5659
2.48555	0.56574
2.48674	0.56558
2.48793	0.56547
2.48913	0.56542
2.49032	0.56536
2.49152	0.56525
2.49272	0.56514
2.49392	0.56499
2.49512	0.56478
2.49632	0.56465
2.49752	0.56466
2.49873	0.56465
2.49993	0.56456
2.50114	0.5645
2.50234	0.56442
2.50355	0.56424
2.50476	0.56407
2.50597	0.56399
2.50718	0.56398
2.5084	0.56392
2.50961	0.56381
2.51083	0.5637
2.51204	0.5636
2.51326	0.56347
2.51448	0.56326
2.5157	0.56306
2.51692	0.56292
2.51814	0.56284
2.51937	0.56278
2.52059	0.5627
2.52182	0.56263
2.52304	0.56255
2.52427	0.56245
2.5255	0.56235
2.52673	0.56226
2.52796	0.56215
2.5292	0.56198
2.53043	0.56177
2.53167	0.56161
2.5329	0.56156
2.53414	0.56152
2.53538	0.56138
2.53662	0.56127
2.53786	0.56124
2.53911	0.56118
2.54035	0.56105
2.5416	0.56083
2.54284	0.56064
2.54409	0.5606
2.54534	0.56059
2.54659	0.56047
2.54784	0.56036
2.54909	0.56031
2.55035	0.56019
2.5516	0.55997
2.55286	0.55988
2.55412	0.55996
2.55537	0.56
2.55663	0.55995
2.5579	0.5598
2.55916	0.55941
2.56042	0.55885
2.56169	0.55846
2.56295	0.55839
2.56422	0.55853
2.56549	0.55876
2.56676	0.55886
2.56803	0.55869
2.5693	0.55852
2.57058	0.55851
2.57185	0.55839
2.57313	0.55812
2.57441	0.5579
2.57569	0.55769
2.57697	0.55759
2.57825	0.5577
2.57953	0.55764
2.58081	0.55741
2.5821	0.55722
2.58339	0.55712
2.58467	0.55717
2.58596	0.55721
2.58725	0.55709
2.58854	0.55699
2.58984	0.55701
2.59113	0.55693
2.59243	0.55643
2.59372	0.55568
2.59502	0.55548
2.59632	0.55592
2.59762	0.55629
2.59892	0.5563
2.60023	0.55608
2.60153	0.5558
2.60284	0.55561
2.60415	0.55547
2.60545	0.55539
2.60676	0.55541
2.60808	0.55546
2.60939	0.55545
2.6107	0.55541
2.61202	0.55532
2.61333	0.55517
2.61465	0.55495
2.61597	0.55467
2.61729	0.5545
2.61861	0.55441
2.61994	0.55434
2.62126	0.55447
2.62259	0.55463
2.62391	0.55453
2.62524	0.55422
2.62657	0.55397
2.6279	0.55378
2.62924	0.55346
2.63057	0.55329
2.63191	0.5534
2.63324	0.55347
2.63458	0.5535
2.63592	0.55358
2.63726	0.55365
2.6386	0.5536
2.63995	0.5534
2.64129	0.55314
2.64264	0.55296
2.64399	0.55282
2.64533	0.55272
2.64668	0.55274
2.64804	0.55278
2.64939	0.55269
2.65074	0.55245
2.6521	0.5522
2.65346	0.5521
2.65482	0.55206
2.65618	0.55199
2.65754	0.55185
2.6589	0.55162
2.66026	0.55146
2.66163	0.5514
2.663	0.55114
2.66437	0.55061
2.66574	0.5502
2.66711	0.55012
2.66848	0.54996
2.66985	0.5497
2.67123	0.5499
2.67261	0.55032
2.67398	0.55026
2.67536	0.54976
2.67674	0.54937
2.67813	0.54942
2.67951	0.54972
2.6809	0.5499
2.68228	0.54981
2.68367	0.54958
2.68506	0.54947
2.68645	0.54948
2.68785	0.54953
2.68924	0.54957
2.69064	0.54951
2.69203	0.54926
2.69343	0.54888
2.69483	0.54875
2.69623	0.54891
2.69764	0.54905
2.69904	0.54889
2.70045	0.54856
2.70185	0.54844
2.70326	0.54851
2.70467	0.54847
2.70608	0.54825
2.7075	0.54787
2.70891	0.54748
2.71033	0.54739
2.71174	0.54762
2.71316	0.54784
2.71458	0.54784
2.71601	0.54769
2.71743	0.54741
2.71885	0.54693
2.72028	0.54655
2.72171	0.54651
2.72314	0.54654
2.72457	0.54656
2.726	0.54682
2.72744	0.5471
2.72887	0.54708
2.73031	0.54687
2.73175	0.54664
2.73319	0.54638
2.73463	0.54615
2.73607	0.54605
2.73752	0.54583
2.73896	0.54544
2.74041	0.54519
2.74186	0.54522
2.74331	0.54539
2.74476	0.54552
2.74622	0.54556
2.74767	0.54552
2.74913	0.5454
2.75059	0.54523
2.75205	0.54497
2.75351	0.54455
2.75497	0.54416
2.75644	0.54415
2.7579	0.54438
2.75937	0.54441
2.76084	0.54417
2.76231	0.54391
2.76378	0.54385
2.76526	0.54383
2.76673	0.54369
2.76821	0.54356
2.76969	0.54344
2.77117	0.54335
2.77265	0.5434
2.77413	0.54347
2.77562	0.54337
2.7771	0.54323
2.77859	0.54312
2.78008	0.54301
2.78157	0.54292
2.78307	0.54289
2.78456	0.54268
2.78606	0.5423
2.78756	0.54219
2.78906	0.54243
2.79056	0.54259
2.79206	0.54253
2.79356	0.54242
2.79507	0.54232
2.79658	0.54228
2.79809	0.54228
2.7996	0.54211
2.80111	0.54169
2.80262	0.54131
2.80414	0.54128
2.80566	0.5415
2.80718	0.54161
2.8087	0.54151
2.81022	0.54138
2.81174	0.54128
2.81327	0.54116
2.8148	0.54105
2.81633	0.54096
2.81786	0.54082
2.81939	0.54071
2.82092	0.54077
2.82246	0.54088
2.82399	0.54084
2.82553	0.54068
2.82707	0.54053
2.82862	0.54045
2.83016	0.54035
2.83171	0.5402
2.83325	0.54005
2.8348	0.53996
2.83635	0.53989
2.83791	0.53978
2.83946	0.53969
2.84102	0.53962
2.84257	0.53956
2.84413	0.53955
2.84569	0.53953
2.84726	0.53944
2.84882	0.53934
2.85039	0.53928
2.85196	0.53918
2.85352	0.53901
2.8551	0.53892
2.85667	0.5389
2.85824	0.53885
2.85982	0.53875
2.8614	0.53862
2.86298	0.53854
2.86456	0.53853
2.86614	0.53851
2.86773	0.5384
2.86932	0.53823
2.87091	0.53807
2.8725	0.53795
2.87409	0.53785
2.87568	0.53776
2.87728	0.53767
2.87888	0.53759
2.88047	0.53755
2.88208	0.53752
2.88368	0.53747
2.88528	0.5374
2.88689	0.53729
2.8885	0.53712
2.89011	0.53693
2.89172	0.53676
2.89333	0.53666
2.89495	0.53663
2.89657	0.53658
2.89819	0.53644
2.89981	0.53624
2.90143	0.53606
2.90305	0.53592
2.90468	0.53585
2.90631	0.53582
2.90794	0.53575
2.90957	0.53562
2.9112	0.53547
2.91284	0.53529
2.91448	0.53511
2.91612	0.53495
2.91776	0.53476
2.9194	0.53457
2.92104	0.53445
2.92269	0.53438
2.92434	0.53436
2.92599	0.53429
2.92764	0.53413
2.9293	0.53399
2.93095	0.53389
2.93261	0.53379
2.93427	0.53367
2.93593	0.53355
2.93759	0.53342
2.93926	0.53329
2.94093	0.53318
2.9426	0.53306
2.94427	0.53292
2.94594	0.53275
2.94761	0.53262
2.94929	0.53254
2.95097	0.53245
2.95265	0.53235
2.95433	0.53227
2.95602	0.53215
2.9577	0.53196
2.95939	0.53179
2.96108	0.53172
2.96277	0.5317
2.96447	0.53165
2.96616	0.53155
2.96786	0.53144
2.96956	0.53131
2.97126	0.53118
2.97297	0.53107
2.97467	0.53097
2.97638	0.53088
2.97809	0.53075
2.9798	0.53062
2.98152	0.5305
2.98323	0.5304
2.98495	0.5303
2.98667	0.53019
2.98839	0.53008
2.99011	0.53002
2.99184	0.52996
2.99357	0.52988
2.99529	0.52978
2.99703	0.52968
2.99876	0.52956
3.00049	0.52945
3.00223	0.52937
3.00397	0.5293
3.00571	0.52918
3.00746	0.52901
3.0092	0.52887
3.01095	0.52879
3.0127	0.52873
3.01445	0.52867
3.0162	0.5286
3.01796	0.52849
3.01972	0.52833
3.02148	0.52818
3.02324	0.52812
3.025	0.5281
3.02677	0.52801
3.02854	0.52785
3.03031	0.52765
3.03208	0.52749
3.03385	0.52738
3.03563	0.52727
3.03741	0.52717
3.03919	0.52708
3.04097	0.52695
3.04276	0.52678
3.04454	0.5266
3.04633	0.52646
3.04812	0.52639
3.04991	0.52632
3.05171	0.52616
3.05351	0.52601
3.05531	0.52594
3.05711	0.52592
3.05891	0.52585
3.06072	0.52571
3.06252	0.52556
3.06433	0.52544
3.06615	0.52535
3.06796	0.52525
3.06978	0.5251
3.0716	0.52493
3.07342	0.52479
3.07524	0.52467
3.07707	0.52455
3.07889	0.52441
3.08072	0.52424
3.08255	0.52406
3.08439	0.52388
3.08622	0.52369
3.08806	0.52351
3.0899	0.52337
3.09174	0.52325
3.09359	0.5231
3.09544	0.52296
3.09728	0.5229
3.09914	0.52288
3.10099	0.52284
3.10285	0.52282
3.1047	0.52286
3.10656	0.52294
3.10843	0.523
3.11029	0.52305
3.11216	0.52316
3.11403	0.52326
3.1159	0.52328
3.11777	0.52325
3.11965	0.52322
3.12153	0.5232
3.12341	0.5232
3.12529	0.52315
3.12717	0.52308
3.12906	0.52306
3.13095	0.52307
3.13284	0.52307
3.13474	0.52307
3.13663	0.52301
3.13853	0.52292
3.14043	0.52286
3.14234	0.52282
3.14424	0.52277
3.14615	0.52273
3.14806	0.52267
3.14997	0.52263
3.15189	0.52261
3.1538	0.52256
3.15572	0.52244
3.15765	0.52232
3.15957	0.52221
3.1615	0.52211
3.16343	0.52202
3.16536	0.52194
3.16729	0.52187
3.16923	0.5218
3.17116	0.5217
3.17311	0.5216
3.17505	0.52151
3.17699	0.52144
3.17894	0.52136
3.18089	0.52126
3.18285	0.52118
3.1848	0.52113
3.18676	0.52109
3.18872	0.52104
3.19068	0.521
3.19264	0.52096
3.19461	0.52089
3.19658	0.52076
3.19855	0.52063
3.20053	0.52053
3.2025	0.52046
3.20448	0.52042
3.20647	0.5204
3.20845	0.5204
3.21044	0.5204
3.21243	0.52037
3.21442	0.52031
3.21641	0.52022
3.21841	0.52013
3.22041	0.52006
3.22241	0.52002
3.22441	0.51997
3.22642	0.51988
3.22843	0.51979
3.23044	0.51973
3.23245	0.51971
3.23447	0.51969
3.23649	0.51966
3.23851	0.5196
3.24053	0.51955
3.24256	0.51947
3.24459	0.51939
3.24662	0.51934
3.24866	0.51932
3.25069	0.51928
3.25273	0.5192
3.25477	0.51912
3.25682	0.51905
3.25887	0.51895
3.26091	0.51879
3.26297	0.51869
3.26502	0.51863
3.26708	0.51853
3.26914	0.5184
3.2712	0.51831
3.27327	0.51826
3.27533	0.51821
3.2774	0.51813
3.27948	0.51802
3.28155	0.51791
3.28363	0.51784
3.28571	0.51777
3.2878	0.51769
3.28988	0.5176
3.29197	0.5175
3.29406	0.51738
3.29616	0.51724
3.29825	0.51714
3.30035	0.51707
3.30246	0.517
3.30456	0.51691
3.30667	0.51682
3.30878	0.51673
3.31089	0.51663
3.31301	0.51653
3.31512	0.51645
3.31725	0.51635
3.31937	0.51622
3.3215	0.51612
3.32362	0.51607
3.32576	0.51603
3.32789	0.51597
3.33003	0.51589
3.33217	0.5158
3.33431	0.51573
3.33646	0.51568
3.33861	0.51566
3.34076	0.51565
3.34291	0.51561
3.34507	0.51554
3.34723	0.51548
3.34939	0.51543
3.35155	0.51539
3.35372	0.51538
3.35589	0.51538
3.35807	0.51538
3.36024	0.51536
3.36242	0.5153
3.3646	0.51523
3.36679	0.51518
3.36898	0.51511
3.37117	0.51503
3.37336	0.51498
3.37556	0.51492
3.37776	0.51483
3.37996	0.51474
3.38216	0.51466
3.38437	0.51461
3.38658	0.51454
3.38879	0.51443
3.39101	0.51431
3.39323	0.51423
3.39545	0.51416
3.39768	0.51408
3.3999	0.51399
3.40214	0.5139
3.40437	0.51379
3.40661	0.51366
3.40885	0.51355
3.41109	0.51345
3.41333	0.51335
3.41558	0.51323
3.41783	0.5131
3.42009	0.51298
3.42235	0.51288
3.42461	0.51279
3.42687	0.51271
3.42914	0.51265
3.43141	0.51257
3.43368	0.51246
3.43595	0.51233
3.43823	0.5122
3.44051	0.51203
3.4428	0.51182
3.44509	0.51167
3.44738	0.5116
3.44967	0.51151
3.45197	0.51141
3.45427	0.51132
3.45657	0.51124
3.45888	0.51116
3.46118	0.51104
3.4635	0.51092
3.46581	0.51082
3.46813	0.51075
3.47045	0.51069
3.47278	0.51059
3.4751	0.51049
3.47743	0.51044
3.47977	0.5104
3.48211	0.51034
3.48445	0.51024
3.48679	0.51011
3.48914	0.50998
3.49148	0.50984
3.49384	0.50972
3.49619	0.50961
3.49855	0.50948
3.50091	0.5093
3.50328	0.50913
3.50565	0.50901
3.50802	0.50896
3.5104	0.50893
3.51277	0.50887
3.51516	0.50881
3.51754	0.50875
3.51993	0.50867
3.52232	0.50854
3.52471	0.50836
3.52711	0.5082
3.52951	0.50811
3.53192	0.50805
3.53432	0.50794
3.53674	0.50782
3.53915	0.50773
3.54157	0.50764
3.54399	0.50755
3.54641	0.50747
3.54884	0.50743
3.55127	0.50739
3.5537	0.50731
3.55614	0.50719
3.55858	0.50709
3.56103	0.50702
3.56347	0.50695
3.56592	0.50689
3.56838	0.50683
3.57084	0.50674
3.5733	0.5066
3.57576	0.50646
3.57823	0.50636
3.5807	0.50627
3.58318	0.50618
3.58565	0.5061
3.58813	0.50601
3.59062	0.50592
3.59311	0.50582
3.5956	0.50567
3.59809	0.50554
3.60059	0.50548
3.6031	0.50546
3.6056	0.5054
3.60811	0.50531
3.61062	0.50518
3.61314	0.50506
3.61566	0.50498
3.61818	0.50493
3.62071	0.50485
3.62324	0.50472
3.62577	0.50457
3.62831	0.50445
3.63085	0.50435
3.6334	0.50427
3.63594	0.5042
3.63849	0.50413
3.64105	0.50404
3.64361	0.50394
3.64617	0.50386
3.64874	0.5038
3.65131	0.50373
3.65388	0.50363
3.65646	0.50353
3.65904	0.50344
3.66162	0.50337
3.66421	0.50328
3.6668	0.50318
3.66939	0.50308
3.67199	0.50299
3.6746	0.50291
3.6772	0.50281
3.67981	0.50271
3.68243	0.50264
3.68504	0.50258
3.68766	0.50247
3.69029	0.50236
3.69292	0.50227
3.69555	0.50218
3.69818	0.50209
3.70082	0.50199
3.70347	0.50193
3.70611	0.50188
3.70877	0.50182
3.71142	0.50173
3.71408	0.50165
3.71674	0.50158
3.71941	0.50151
3.72208	0.50141
3.72475	0.50131
3.72743	0.50122
3.73011	0.50113
3.7328	0.50101
3.73549	0.50089
3.73818	0.50078
3.74088	0.50069
3.74358	0.50064
3.74628	0.50058
3.74899	0.50047
3.7517	0.50035
3.75442	0.50025
3.75714	0.50016
3.75987	0.50009
3.76259	0.50002
3.76533	0.49995
3.76806	0.49986
3.7708	0.49976
3.77355	0.49968
3.7763	0.49964
3.77905	0.49959
3.78181	0.4995
3.78457	0.4994
3.78733	0.49932
3.7901	0.49921
3.79287	0.49909
3.79565	0.499
3.79843	0.49894
3.80121	0.4989
3.804	0.49886
3.80679	0.49878
3.80959	0.49865
3.81239	0.49854
3.8152	0.49845
3.81801	0.49837
3.82082	0.4983
3.82364	0.49824
3.82646	0.49817
3.82929	0.49809
3.83212	0.49799
3.83495	0.49785
3.83779	0.49773
3.84063	0.49765
3.84348	0.4976
3.84633	0.49756
3.84919	0.49749
3.85205	0.49738
3.85491	0.49728
3.85778	0.49721
3.86065	0.49715
3.86353	0.49704
3.86641	0.49692
3.86929	0.4968
3.87218	0.49672
3.87508	0.49667
3.87798	0.49662
3.88088	0.49656
3.88379	0.49648
3.8867	0.49641
3.88961	0.49636
3.89253	0.4963
3.89546	0.49623
3.89839	0.49612
3.90132	0.49602
3.90426	0.49591
3.9072	0.49579
3.91015	0.49568
3.9131	0.49563
3.91605	0.49558
3.91901	0.49549
3.92198	0.49543
3.92495	0.49537
3.92792	0.49529
3.9309	0.49519
3.93388	0.49509
3.93687	0.49497
3.93986	0.49488
3.94286	0.49481
3.94586	0.49473
3.94886	0.49463
3.95187	0.49453
3.95489	0.49445
3.9579	0.49438
3.96093	0.4943
3.96396	0.49423
3.96699	0.49416
3.97003	0.49408
3.97307	0.49401
3.97612	0.49394
3.97917	0.49386
3.98222	0.49376
3.98528	0.49364
3.98835	0.49354
3.99142	0.49345
3.9945	0.49334
3.99757	0.49326
4.00066	0.49321
4.00375	0.49314
4.00684	0.49306
4.00994	0.49301
4.01305	0.49297
4.01615	0.49288
4.01927	0.49276
4.02239	0.49265
4.02551	0.49254
4.02864	0.49244
4.03177	0.49235
4.03491	0.49228
4.03805	0.4922
4.0412	0.4921
4.04435	0.492
4.04751	0.4919
4.05067	0.49184
4.05383	0.4918
4.05701	0.49173
4.06018	0.49162
4.06337	0.4915
4.06655	0.49139
4.06974	0.49131
4.07294	0.49124
4.07614	0.49116
4.07935	0.49107
4.08256	0.49099
4.08578	0.49092
4.089	0.49084
4.09223	0.49073
4.09546	0.49061
4.0987	0.49051
4.10194	0.49044
4.10519	0.49037
4.10844	0.49029
4.1117	0.4902
4.11496	0.49012
4.11823	0.49005
4.12151	0.48994
4.12478	0.48983
4.12807	0.48974
4.13136	0.48968
4.13465	0.4896
4.13795	0.48948
4.14126	0.48936
4.14457	0.48929
4.14788	0.48923
4.1512	0.48914
4.15453	0.48902
4.15786	0.48893
4.1612	0.48884
4.16454	0.48875
4.16789	0.48868
4.17124	0.4886
4.1746	0.48849
4.17797	0.48835
4.18133	0.48822
4.18471	0.48812
4.18809	0.48804
4.19148	0.48792
4.19487	0.48773
4.19826	0.48743
4.20167	0.48703
4.20507	0.48654
4.20849	0.48602
4.2119	0.48548
4.21533	0.48499
4.21876	0.48462
4.22219	0.48436
4.22564	0.48415
4.22908	0.48397
4.23253	0.48381
4.23599	0.48369
4.23946	0.48361
4.24293	0.48361
4.2464	0.48374
4.24988	0.48405
4.25337	0.48447
4.25686	0.4846
4.26036	0.48427
4.26386	0.48378
4.26737	0.48346
4.27089	0.48338
4.27441	0.48344
4.27793	0.4835
4.28147	0.48345
4.285	0.48334
4.28855	0.48324
4.2921	0.48318
4.29565	0.48313
4.29922	0.48311
4.30278	0.48314
4.30636	0.4832
4.30994	0.48325
4.31352	0.48332
4.31711	0.48342
4.32071	0.4835
4.32432	0.48359
4.32793	0.48369
4.33154	0.48379
4.33516	0.48386
4.33879	0.48388
4.34242	0.48389
4.34606	0.4839
4.34971	0.48389
4.35336	0.48384
4.35702	0.48379
4.36069	0.48372
4.36436	0.48365
4.36803	0.48361
4.37172	0.48355
4.3754	0.48348
4.3791	0.48339
4.3828	0.4833
4.38651	0.48321
4.39022	0.48312
4.39394	0.48302
4.39767	0.48294
4.4014	0.48287
4.40514	0.4828
4.40889	0.48272
4.41264	0.48263
4.4164	0.48251
4.42017	0.48239
4.42394	0.48228
4.42772	0.48222
4.4315	0.48218
4.43529	0.48213
4.43909	0.48207
4.44289	0.48199
4.4467	0.48189
4.45052	0.48179
4.45434	0.48173
4.45817	0.48167
4.46201	0.48161
4.46585	0.48155
4.4697	0.48147
4.47356	0.48138
4.47742	0.48128
4.48129	0.48119
4.48517	0.4811
4.48905	0.48101
4.49294	0.48092
4.49684	0.48083
4.50074	0.48073

## Sheet: 0.13 Wcm-2
Index	Time[s]	Current[A]
1	0	1.29e-09
2	0.125	1.02e-09
3	0.20313	8.45e-10
4	0.29688	7.77e-10
5	0.40625	9.17e-10
6	0.5	8.05e-10
7	0.59375	9.98e-10
8	0.70313	1.13e-09
9	0.79688	8.86e-10
10	0.90625	9.07e-10
11	1	4.26e-10
12	1.09375	6.95e-10
13	1.20313	8.81e-10
14	1.29688	8.98e-10
15	1.40625	9.48e-10
16	1.5	9.12e-10
17	1.59375	8.93e-10
18	1.70313	7.35e-10
19	1.79688	8.87e-10
20	1.90625	8.54e-10
21	2	9.05e-10
22	2.09375	1.03e-09
23	2.20313	9.31e-10
24	2.29688	4.71e-10
25	2.40625	8.64e-10
26	2.5	7.84e-10
27	2.59375	7.96e-10
28	2.70313	7.34e-10
29	2.79688	1.1e-09
30	2.90625	9.16e-10
31	3	1.11e-09
32	3.09375	8.42e-10
33	3.20313	1.2e-09
34	3.29688	7.86e-10
35	3.40625	8.65e-10
36	3.5	9.37e-10
37	3.59375	9.24e-10
38	3.70313	9.9e-10
39	3.79688	7.04e-10
40	3.90625	8.85e-10
41	4	6.82e-10
42	4.09375	7.94e-10
43	4.20313	1.07e-09
44	4.29688	1.04e-09
45	4.40625	1.08e-09
46	4.5	7.77e-10
47	4.59375	7.04e-10
48	4.70313	1.06e-09
49	4.79688	1.02e-09
50	4.90625	8.82e-10
51	5	1.31e-06
52	5.1875	1.31e-06
53	5.25	1.31e-06
54	5.3125	1.31e-06
55	5.40625	1.31e-06
56	5.5	1.31e-06
57	5.59375	1.31e-06
58	5.70313	1.31e-06
59	5.79688	1.31e-06
60	5.90625	1.31e-06
61	6	1.31e-06
62	6.09375	1.31e-06
63	6.20313	1.31e-06
64	6.29688	1.31e-06
65	6.40625	1.31e-06
66	6.5	1.31e-06
67	6.59375	1.31e-06
68	6.70313	1.31e-06
69	6.79688	1.31e-06
70	6.90625	1.31e-06
71	7	1.31e-06
72	7.09375	1.31e-06
73	7.20313	1.31e-06
74	7.29688	1.31e-06
75	7.40625	1.31e-06
76	7.5	1.31e-06
77	7.59375	1.31e-06
78	7.70313	1.31e-06
79	7.79688	1.31e-06
80	7.90625	1.31e-06
81	8	1.31e-06
82	8.09375	1.31e-06
83	8.20313	1.31e-06
84	8.29688	1.31e-06
85	8.40625	1.31e-06
86	8.5	1.31e-06
87	8.59375	1.31e-06
88	8.70313	1.31e-06
89	8.79688	1.31e-06
90	8.90625	1.31e-06
91	9	1.31e-06
92	9.09375	1.31e-06
93	9.20313	1.31e-06
94	9.29688	1.31e-06
95	9.40625	1.31e-06
96	9.5	1.31e-06
97	9.59375	1.31e-06
98	9.70313	1.31e-06
99	9.79688	1.31e-06
100	9.90625	1.31e-06
101	10	1.31e-06
102	10.0938	1.31e-06
103	10.2031	3.59e-09
104	10.3281	3.26e-09
105	10.4062	2.84e-09
106	10.5	2.49e-09
107	10.5938	2.25e-09
108	10.7031	2.12e-09
109	10.7969	2.17e-09
110	10.9062	1.97e-09
111	11	2.09e-09
112	11.0938	2.04e-09
113	11.2031	1.61e-09
114	11.2969	1.6e-09
115	11.4062	1.84e-09
116	11.5	1.74e-09
117	11.5938	1.64e-09
118	11.7031	1.68e-09
119	11.7969	1.27e-09
120	11.9062	1.54e-09
121	12	1.52e-09
122	12.0938	1.32e-09
123	12.2031	1.28e-09
124	12.2969	1.26e-09
125	12.4062	1.78e-09
126	12.5	1.22e-09
127	12.5938	1.04e-09
128	12.7031	1.3e-09
129	12.7969	1.15e-09
130	12.9062	1.18e-09
131	13	1.29e-09
132	13.0938	1.02e-09
133	13.2031	9.04e-10
134	13.2969	9.24e-10
135	13.4062	1.32e-09
136	13.5	1.1e-09
137	13.5938	1.07e-09
138	13.7031	1.09e-09
139	13.7969	1.01e-09
140	13.9062	1.17e-09
141	14	1.1e-09
142	14.0938	7.83e-10
143	14.2031	1.05e-09
144	14.2969	9.9e-10
145	14.4062	1.06e-09
146	14.5	1e-09
147	14.5938	7.91e-10
148	14.7031	7.73e-10
149	14.7969	9.28e-10
150	14.9062	1.23e-09
151	15	1.04e-09
152	15.0938	1.26e-09
153	15.2031	1.2e-09
154	15.2969	1.1e-09
155	15.4062	1.12e-09
156	15.5	1.18e-09
157	15.5938	9.58e-10
158	15.7031	9.1e-10
159	15.7969	8.6e-10
160	15.9062	1.02e-09
161	16	6.64e-10
162	16.0938	8.56e-10
163	16.2031	8.08e-10
164	16.2969	8.23e-10
165	16.4062	8.1e-10
166	16.5	6.96e-10
167	16.5938	9.24e-10
168	16.7031	6.18e-10
169	16.7969	6.97e-10
170	16.9062	6.82e-10
171	17	7.43e-10
172	17.0938	7.92e-10
173	17.2031	8.67e-10
174	17.2969	6.22e-10
175	17.4062	8.53e-10
176	17.5	9.88e-10
177	17.5938	5.12e-10
178	17.7031	5.57e-10
179	17.7969	1.08e-09
180	17.9062	7.91e-10
181	18	9.29e-10
182	18.0938	7.25e-10
183	18.2031	8.91e-10
184	18.2969	7.93e-10
185	18.4062	6.38e-10
186	18.5	9.77e-10
187	18.5938	8.45e-10
188	18.7031	9.31e-10
189	18.7969	8.04e-10
190	18.9062	7.29e-10
191	19	9.94e-10
192	19.0938	7.94e-10
193	19.2031	9.07e-10
194	19.2969	5e-10
195	19.4062	7.89e-10
196	19.5	6.57e-10
197	19.5938	7.01e-10
198	19.7031	8.16e-10
199	19.7969	8.09e-10
200	19.9062	1.06e-09
201	20	1.31e-06
202	20.1875	1.31e-06
203	20.25	1.31e-06
204	20.3125	1.31e-06
205	20.4062	1.31e-06
206	20.5	1.31e-06
207	20.5938	1.31e-06
208	20.7031	1.31e-06
209	20.7969	1.31e-06
210	20.9062	1.31e-06
211	21	1.31e-06
212	21.0938	1.31e-06
213	21.2031	1.31e-06
214	21.2969	1.31e-06
215	21.4062	1.31e-06
216	21.5	1.31e-06
217	21.5938	1.31e-06
218	21.7031	1.31e-06
219	21.7969	1.31e-06
220	21.9062	1.31e-06
221	22	1.31e-06
222	22.0938	1.31e-06
223	22.2031	1.31e-06
224	22.2969	1.31e-06
225	22.4062	1.31e-06
226	22.5	1.31e-06
227	22.5938	1.31e-06
228	22.7031	1.31e-06
229	22.7969	1.31e-06
230	22.9062	1.31e-06
231	23	1.31e-06
232	23.0938	1.31e-06
233	23.2031	1.31e-06
234	23.2969	1.31e-06
235	23.4062	1.31e-06
236	23.5	1.31e-06
237	23.5938	1.31e-06
238	23.7031	1.31e-06
239	23.7969	1.31e-06
240	23.9062	1.31e-06
241	24	1.31e-06
242	24.0938	1.31e-06
243	24.2031	1.31e-06
244	24.2969	1.31e-06
245	24.4062	1.31e-06
246	24.5	1.31e-06
247	24.5938	1.31e-06
248	24.7031	1.31e-06
249	24.7969	1.31e-06
250	24.9062	1.31e-06
251	25	1.31e-06
252	25.0938	3.02e-09
253	25.2344	2.81e-09
254	25.2969	2.54e-09
255	25.4062	2.26e-09
256	25.5	2.01e-09
257	25.5938	2.26e-09
258	25.7031	2.13e-09
259	25.7969	1.83e-09
260	25.9062	1.82e-09
261	26	1.77e-09
262	26.0938	1.99e-09
263	26.2031	1.7e-09
264	26.2969	1.64e-09
265	26.4062	1.57e-09
266	26.5	1.51e-09
267	26.5938	1.56e-09
268	26.7031	1.43e-09
269	26.7969	1.27e-09
270	26.9062	1.47e-09
271	27	1.37e-09
272	27.0938	1.6e-09
273	27.2031	1.52e-09
274	27.2969	1.36e-09
275	27.4062	1.4e-09
276	27.5	1.1e-09
277	27.5938	1.1e-09
278	27.7031	1.27e-09
279	27.7969	1.12e-09
280	27.9062	1.07e-09
281	28	1.28e-09
282	28.0938	1.35e-09
283	28.2031	1.11e-09
284	28.2969	1.12e-09
285	28.4062	9.59e-10
286	28.5	7.04e-10
287	28.5938	1.09e-09
288	28.7031	9.88e-10
289	28.7969	7.81e-10
290	28.9062	8.42e-10
291	29	8.37e-10
292	29.0938	1.04e-09
293	29.2031	7.18e-10
294	29.2969	7.81e-10
295	29.4062	7.56e-10
296	29.5	7.33e-10
297	29.5938	1.02e-09
298	29.7031	9.37e-10
299	29.7969	8.82e-10
300	29.9062	1.08e-09
301	30	8.54e-10
302	30.0938	1.31e-06
303	30.2812	1.31e-06
304	30.3438	1.31e-06
305	30.4062	1.31e-06
306	30.5	1.31e-06
307	30.5938	1.31e-06
308	30.7031	1.31e-06
309	30.7969	1.31e-06
310	30.9062	1.31e-06
311	31	1.31e-06
312	31.0938	1.31e-06
313	31.2031	1.31e-06
314	31.2969	1.31e-06
315	31.4062	1.31e-06
316	31.5	1.31e-06
317	31.5938	1.31e-06
318	31.7031	1.31e-06
319	31.7969	1.31e-06
320	31.9062	1.31e-06
321	32	1.31e-06
322	32.0938	1.31e-06
323	32.2031	1.31e-06
324	32.2969	1.31e-06
325	32.4062	1.31e-06
326	32.5	1.31e-06
327	32.5938	1.31e-06
328	32.7031	1.31e-06
329	32.7969	1.31e-06
330	32.9062	1.31e-06
331	33	1.31e-06
332	33.0938	1.31e-06
333	33.2031	1.31e-06
334	33.2969	1.31e-06
335	33.4062	1.31e-06
336	33.5	1.31e-06
337	33.5938	1.31e-06
338	33.7031	1.31e-06
339	33.7969	1.31e-06
340	33.9062	1.31e-06
341	34	1.31e-06
342	34.0938	1.31e-06
343	34.2031	1.31e-06
344	34.2969	1.31e-06
345	34.4062	1.31e-06
346	34.5	1.31e-06
347	34.5938	1.31e-06
348	34.7031	1.31e-06
349	34.7969	1.31e-06
350	34.9062	1.31e-06
351	35	1.31e-06
352	35.0938	3.36e-09
353	35.2344	2.95e-09
354	35.2969	2.55e-09
355	35.4062	2.53e-09
356	35.5	2.2e-09
357	35.5938	2.1e-09
358	35.7031	1.99e-09
359	35.7969	1.78e-09
360	35.9062	1.87e-09
361	36	2.04e-09
362	36.0938	1.65e-09
363	36.2031	1.74e-09
364	36.2969	1.24e-09
365	36.4062	1.78e-09
366	36.5	1.33e-09
367	36.5938	1.37e-09
368	36.7031	1.45e-09
369	36.7969	1.34e-09
370	36.9062	1.47e-09
371	37	1.22e-09
372	37.0938	1.17e-09
373	37.2031	1.32e-09
374	37.2969	1.29e-09
375	37.4062	1.24e-09
376	37.5	1.35e-09
377	37.5938	1.15e-09
378	37.7031	1.3e-09
379	37.7969	1.38e-09
380	37.9062	1.09e-09
381	38	9.69e-10
382	38.0938	1.17e-09
383	38.2031	1.23e-09
384	38.2969	1.05e-09
385	38.4062	1.09e-09
386	38.5	1.38e-09
387	38.5938	9.62e-10
388	38.7031	1.2e-09
389	38.7969	1.09e-09
390	38.9062	8.69e-10
391	39	1.06e-09
392	39.0938	9.54e-10
393	39.2031	1.04e-09
394	39.2969	1.01e-09
395	39.4062	8.67e-10
396	39.5	7.86e-10
397	39.5938	7.34e-10
398	39.7031	8.31e-10
399	39.7969	9.31e-10
400	39.9062	7.94e-10
401	40	1.31e-06
402	40.1875	1.31e-06
403	40.25	1.31e-06
404	40.3125	1.31e-06
405	40.4062	1.31e-06
406	40.5	1.31e-06
407	40.5938	1.31e-06
408	40.7031	1.31e-06
409	40.7969	1.31e-06
410	40.9062	1.31e-06
411	41	1.31e-06
412	41.0938	1.31e-06
413	41.2031	1.31e-06
414	41.2969	1.31e-06
415	41.4062	1.31e-06
416	41.5	1.31e-06
417	41.5938	1.31e-06
418	41.7031	1.31e-06
419	41.7969	1.31e-06
420	41.9062	1.31e-06
421	42	1.31e-06
422	42.0938	1.31e-06
423	42.2031	1.31e-06
424	42.2969	1.31e-06
425	42.4062	1.31e-06
426	42.5	1.31e-06
427	42.5938	1.31e-06
428	42.7031	1.31e-06
429	42.7969	1.31e-06
430	42.9062	1.31e-06
431	43	1.31e-06
432	43.0938	1.31e-06
433	43.2031	1.31e-06
434	43.2969	1.31e-06
435	43.4062	1.31e-06
436	43.5	1.31e-06
437	43.5938	1.31e-06
438	43.7031	1.31e-06
439	43.7969	1.31e-06
440	43.9062	1.31e-06
441	44	1.31e-06
442	44.0938	1.31e-06
443	44.2031	1.31e-06
444	44.2969	1.31e-06
445	44.4062	1.31e-06
446	44.5	1.31e-06
447	44.5938	1.31e-06
448	44.7031	1.31e-06
449	44.7969	1.31e-06
450	44.9062	1.31e-06
451	45	3.26e-09
452	45.125	3.18e-09
453	45.2031	3.08e-09
454	45.2969	2.49e-09
455	45.4062	2.67e-09
456	45.5	2.25e-09
457	45.5938	2.07e-09
458	45.7031	2.2e-09
459	45.7969	1.77e-09
460	45.9062	1.64e-09
461	46	1.89e-09
462	46.0938	1.66e-09
463	46.2031	1.93e-09
464	46.2969	1.59e-09
465	46.4062	1.35e-09
466	46.5	1.55e-09
467	46.5938	1.66e-09
468	46.7031	1.54e-09
469	46.7969	1.39e-09
470	46.9062	1.37e-09
471	47	1.32e-09
472	47.0938	1.06e-09
473	47.2031	1.04e-09
474	47.2969	1.09e-09
475	47.4062	1.08e-09
476	47.5	1.26e-09
477	47.5938	1.09e-09
478	47.7031	8.12e-10
479	47.7969	9.56e-10
480	47.9062	8.29e-10
481	48	5.83e-10
482	48.0938	8.33e-10
483	48.2031	1.05e-09
484	48.2969	9.07e-10
485	48.4062	8.3e-10
486	48.5	8.1e-10
487	48.5938	1.03e-09
488	48.7031	1.31e-09
489	48.7969	8.74e-10
490	48.9062	9.18e-10
491	49	9.18e-10
492	49.0938	1.04e-09
493	49.2031	1.02e-09
494	49.2969	5.54e-10
495	49.4062	8.9e-10
496	49.5	5.59e-10
497	49.5938	9.09e-10
498	49.7031	7.37e-10
499	49.7969	4.13e-10
500	49.9062	4.32e-10
501	50	5.9e-10
502	50.0938	5.04e-10
503	50.2031	6.9e-10
504	50.2969	5.63e-10
505	50.4062	7.39e-10
506	50.5	4.09e-10
507	50.5938	5.2e-10
508	--	--
509	--	--
510	--	--
511	--	--
512	--	--
513	--	--
514	--	--
515	--	--
516	--	--
517	--	--
518	--	--
519	--	--
520	--	--
521	--	--
522	--	--
523	--	--
524	--	--
525	--	--
526	52.5	1.48092e-07
527	52.5938	1.52806e-07
528	52.7031	1.53174e-07
529	52.7969	1.53428e-07
530	52.8906	1.50164e-07
531	53	1.51478e-07
532	53.0938	1.53874e-07
533	53.2031	1.5562e-07
534	53.2969	1.51998e-07
535	53.3906	1.53266e-07
536	--	--
537	--	--
538	--	--
539	--	--
540	--	--
541	--	--
542	--	--
543	54.1875	7.94e-05
544	54.2969	7.94e-05
545	54.3906	7.94e-05
546	54.5	7.94e-05
547	54.5938	7.94e-05
548	54.6875	7.94e-05
549	54.7969	7.93e-05
550	54.8906	7.93e-05
551	55	7.93e-05
552	55.0938	7.93e-05
553	55.1875	7.93e-05
554	55.2969	7.92e-05
555	55.3906	7.92e-05
556	55.5	7.92e-05
557	55.5938	7.92e-05
558	55.6875	7.91e-05
559	55.7969	7.91e-05
560	55.8906	7.91e-05
561	56	7.91e-05
562	56.0938	7.91e-05
563	56.1875	7.9e-05
564	56.2969	7.9e-05
565	56.3906	7.9e-05
566	56.5	7.9e-05
567	56.5938	7.9e-05
568	56.6875	7.9e-05
569	56.7969	7.89e-05
570	56.8906	7.89e-05
571	57	7.89e-05
572	57.0938	7.89e-05
573	57.1875	7.89e-05
574	57.2969	7.89e-05
575	57.3906	7.89e-05
576	57.5	7.9e-05
577	57.5938	7.9e-05
578	57.6875	7.9e-05
579	57.7969	7.9e-05
580	57.8906	7.9e-05
581	58	7.9e-05
582	58.0938	7.9e-05
583	58.1875	7.9e-05
584	58.2969	7.9e-05
585	58.3906	7.9e-05
586	58.5	7.9e-05
587	58.5938	7.9e-05
588	58.6875	7.9e-05
589	58.7969	7.9e-05
590	58.8906	7.9e-05
591	59	7.9e-05
592	59.0938	7.9e-05
593	59.1875	7.9e-05
594	59.2969	7.9e-05
595	59.3906	7.91e-05
596	59.5	7.91e-05
597	59.5938	7.91e-05
598	59.6875	7.91e-05
599	59.7969	7.92e-05
600	59.8906	7.92e-05
601	60	7.92e-05
602	60.0938	7.92e-05
603	60.1875	7.91e-05
604	60.2969	7.92e-05
605	60.3906	7.92e-05
606	60.5	7.92e-05
607	60.5938	7.92e-05
608	60.6875	7.92e-05
609	60.7969	7.92e-05

## Sheet: 0.14 Wcm-2
Index	Time[s]	Current[A]
1	0	1.27e-09
2	0.125	1.14e-09
3	0.20313	1.33e-09
4	0.29688	1.3e-09
5	0.39063	1.11e-09
6	0.5	1.14e-09
7	0.59375	9.95e-10
8	0.70313	9.9e-10
9	0.79688	1.24e-09
10	0.89063	9.78e-10
11	1	1.1e-09
12	1.09375	1.19e-09
13	1.20313	1.21e-09
14	1.29688	1.18e-09
15	1.39063	8.86e-10
16	1.5	1.14e-09
17	1.59375	1.26e-09
18	1.70313	1.26e-09
19	1.79688	1.21e-09
20	1.89063	1.05e-09
21	2	1.02e-09
22	2.09375	1.48e-09
23	2.20313	1.37e-09
24	2.29688	1.3e-09
25	2.39063	1.17e-09
26	2.5	1.04e-09
27	2.59375	9.71e-10
28	2.70313	1.23e-09
29	2.79688	1.17e-09
30	2.89063	1.11e-09
31	3	7.61e-10
32	3.09375	1.12e-09
33	3.20313	1.01e-09
34	3.29688	1.22e-09
35	3.39063	1.22e-09
36	3.5	1.25e-09
37	3.59375	1.19e-09
38	3.70313	9.73e-10
39	3.79688	1.18e-09
40	3.89063	9.78e-10
41	4	1.23e-09
42	4.09375	1.15e-09
43	4.20313	1.26e-09
44	4.29688	1.13e-09
45	4.39063	1.3e-09
46	4.5	1.51e-09
47	4.59375	1.25e-09
48	4.70313	9.74e-10
49	4.79688	1.02e-09
50	4.89063	1.27e-09
51	5	1.87e-06
52	5.1875	1.87e-06
53	5.25	1.87e-06
54	5.29688	1.86e-06
55	5.39063	1.86e-06
56	5.5	1.86e-06
57	5.59375	1.86e-06
58	5.70313	1.86e-06
59	5.79688	1.86e-06
60	5.89063	1.86e-06
61	6	1.86e-06
62	6.09375	1.86e-06
63	6.20313	1.86e-06
64	6.29688	1.86e-06
65	6.39063	1.86e-06
66	6.5	1.86e-06
67	6.59375	1.86e-06
68	6.70313	1.86e-06
69	6.79688	1.86e-06
70	6.89063	1.86e-06
71	7	1.86e-06
72	7.09375	1.86e-06
73	7.20313	1.86e-06
74	7.29688	1.86e-06
75	7.39063	1.85e-06
76	7.5	1.85e-06
77	7.59375	1.85e-06
78	7.70313	1.86e-06
79	7.79688	1.86e-06
80	7.89063	1.86e-06
81	8	1.85e-06
82	8.09375	1.85e-06
83	8.20313	1.86e-06
84	8.29688	1.86e-06
85	8.39063	1.86e-06
86	8.5	1.85e-06
87	8.59375	1.85e-06
88	8.70313	1.85e-06
89	8.79688	1.85e-06
90	8.89063	1.85e-06
91	9	1.85e-06
92	9.09375	1.85e-06
93	9.20313	1.85e-06
94	9.29688	1.85e-06
95	9.39063	1.85e-06
96	9.5	1.85e-06
97	9.59375	1.85e-06
98	9.70313	1.85e-06
99	9.79688	1.85e-06
100	9.89063	1.85e-06
101	10	1.85e-06
102	10.0938	1.85e-06
103	10.2031	5.99e-09
104	10.3281	5.42e-09
105	10.3906	4.8e-09
106	10.5	4.59e-09
107	10.5938	3.96e-09
108	10.7031	3.56e-09
109	10.7969	3.61e-09
110	10.8906	3.65e-09
111	11	3.28e-09
112	11.0938	3.26e-09
113	11.2031	3.04e-09
114	11.2969	3.2e-09
115	11.3906	2.83e-09
116	11.5	2.92e-09
117	11.5938	2.57e-09
118	11.7031	2.45e-09
119	11.7969	2.68e-09
120	11.8906	2.35e-09
121	12	2.48e-09
122	12.0938	2.52e-09
123	12.2031	2.43e-09
124	12.2969	2.37e-09
125	12.3906	2.46e-09
126	12.5	1.95e-09
127	12.5938	2.37e-09
128	12.7031	2.08e-09
129	12.7969	1.83e-09
130	12.8906	1.98e-09
131	13	1.76e-09
132	13.0938	2.03e-09
133	13.2031	1.75e-09
134	13.2969	1.85e-09
135	13.3906	1.91e-09
136	13.5	1.41e-09
137	13.5938	1.85e-09
138	13.7031	1.89e-09
139	13.7969	1.94e-09
140	13.8906	1.76e-09
141	14	2.03e-09
142	14.0938	1.73e-09
143	14.2031	1.65e-09
144	14.2969	1.74e-09
145	14.3906	1.8e-09
146	14.5	1.63e-09
147	14.5938	1.73e-09
148	14.7031	1.72e-09
149	14.7969	1.78e-09
150	14.8906	1.59e-09
151	15	1.55e-09
152	15.0938	1.49e-09
153	15.2031	1.39e-09
154	15.2969	1.39e-09
155	15.3906	1.85e-09
156	15.5	1.5e-09
157	15.5938	1.41e-09
158	15.7031	1.61e-09
159	15.7969	1.48e-09
160	15.8906	1.16e-09
161	16	1.33e-09
162	16.0938	1.29e-09
163	16.2031	1.59e-09
164	16.2969	1.45e-09
165	16.3906	1.62e-09
166	16.5	1.45e-09
167	16.5938	1.29e-09
168	16.7031	1.41e-09
169	16.7969	1.31e-09
170	16.8906	1.25e-09
171	17	1.21e-09
172	17.0938	1.02e-09
173	17.2031	1.12e-09
174	17.2969	1.27e-09
175	17.3906	9.08e-10
176	17.5	1.1e-09
177	17.5938	1.47e-09
178	17.7031	1.25e-09
179	17.7969	1.45e-09
180	17.8906	1.4e-09
181	18	1.1e-09
182	18.0938	1.59e-09
183	18.2031	1.25e-09
184	18.2969	1.24e-09
185	18.3906	1.47e-09
186	18.5	1.4e-09
187	18.5938	1.09e-09
188	18.7031	1.08e-09
189	18.7969	1.38e-09
190	18.8906	1e-09
191	19	1.15e-09
192	19.0938	8.54e-10
193	19.2031	1e-09
194	19.2969	1.24e-09
195	19.3906	1.27e-09
196	19.5	1.17e-09
197	19.5938	1.01e-09
198	19.7031	1.41e-09
199	19.7969	5.51e-10
200	19.8906	1.06e-09
201	20	8.85e-10
202	20.0938	1.87e-06
203	20.2812	1.87e-06
204	20.3438	1.87e-06
205	20.4062	1.87e-06
206	20.5	1.86e-06
207	20.5938	1.86e-06
208	20.7031	1.86e-06
209	20.7969	1.86e-06
210	20.8906	1.86e-06
211	21	1.86e-06
212	21.0938	1.86e-06
213	21.2031	1.86e-06
214	21.2969	1.86e-06
215	21.3906	1.86e-06
216	21.5	1.86e-06
217	21.5938	1.86e-06
218	21.7031	1.86e-06
219	21.7969	1.86e-06
220	21.8906	1.86e-06
221	22	1.86e-06
222	22.0938	1.86e-06
223	22.2031	1.86e-06
224	22.2969	1.86e-06
225	22.3906	1.86e-06
226	22.5	1.86e-06
227	22.5938	1.86e-06
228	22.7031	1.86e-06
229	22.7969	1.86e-06
230	22.8906	1.86e-06
231	23	1.86e-06
232	23.0938	1.86e-06
233	23.2031	1.86e-06
234	23.2969	1.86e-06
235	23.3906	1.86e-06
236	23.5	1.86e-06
237	23.5938	1.86e-06
238	23.7031	1.86e-06
239	23.7969	1.86e-06
240	23.8906	1.86e-06
241	24	1.85e-06
242	24.0938	1.85e-06
243	24.2031	1.85e-06
244	24.2969	1.86e-06
245	24.3906	1.85e-06
246	24.5	1.86e-06
247	24.5938	1.86e-06
248	24.7031	1.85e-06
249	24.7969	1.85e-06
250	24.8906	1.85e-06
251	25	1.85e-06
252	25.0938	5.6e-09
253	25.2344	5.16e-09
254	25.2969	4.38e-09
255	25.3906	4.35e-09
256	25.5	3.67e-09
257	25.5938	3.66e-09
258	25.7031	3.28e-09
259	25.7969	3.48e-09
260	25.8906	3.21e-09
261	26	2.95e-09
262	26.0938	2.91e-09
263	26.2031	2.7e-09
264	26.2969	2.58e-09
265	26.3906	2.49e-09
266	26.5	2.44e-09
267	26.5938	2.11e-09
268	26.7031	2.11e-09
269	26.7969	1.92e-09
270	26.8906	2.5e-09
271	27	1.92e-09
272	27.0938	2.09e-09
273	27.2031	1.83e-09
274	27.2969	1.98e-09
275	27.3906	2.53e-09
276	27.5	2.16e-09
277	27.5938	1.26e-09
278	27.7031	1.43e-09
279	27.7969	1.79e-09
280	27.8906	1.98e-09
281	28	1.35e-09
282	28.0938	1.3e-09
283	28.2031	1.25e-09
284	28.2969	1.45e-09
285	28.3906	1.83e-09
286	28.5	1.54e-09
287	28.5938	1.75e-09
288	28.7031	1.8e-09
289	28.7969	7.68e-10
290	28.8906	1.24e-09
291	29	9.03e-10
292	29.0938	1.5e-09
293	29.2031	1.7e-09
294	29.2969	1.65e-09
295	29.3906	1.3e-09
296	29.5	1.29e-09
297	29.5938	9.79e-10
298	29.7031	1.45e-09
299	29.7969	1.39e-09
300	29.8906	1.48e-09
301	30	1.87e-06
302	30.1875	1.87e-06
303	30.25	1.86e-06
304	30.2969	1.86e-06
305	30.3906	1.86e-06
306	30.5	1.86e-06
307	30.5938	1.86e-06
308	30.7031	1.86e-06
309	30.7969	1.86e-06
310	30.8906	1.86e-06
311	31	1.86e-06
312	31.0938	1.86e-06
313	31.2031	1.86e-06
314	31.2969	1.86e-06
315	31.3906	1.86e-06
316	31.5	1.86e-06
317	31.5938	1.86e-06
318	31.7031	1.86e-06
319	31.7969	1.86e-06
320	31.8906	1.86e-06
321	32	1.86e-06
322	32.0938	1.86e-06
323	32.2031	1.85e-06
324	32.2969	1.86e-06
325	32.3906	1.86e-06
326	32.5	1.86e-06
327	32.5938	1.86e-06
328	32.7031	1.86e-06
329	32.7969	1.86e-06
330	32.8906	1.86e-06
331	33	1.85e-06
332	33.0938	1.86e-06
333	33.2031	1.85e-06
334	33.2969	1.85e-06
335	33.3906	1.86e-06
336	33.5	1.85e-06
337	33.5938	1.85e-06
338	33.7031	1.85e-06
339	33.7969	1.85e-06
340	33.8906	1.85e-06
341	34	1.85e-06
342	34.0938	1.85e-06
343	34.2031	1.85e-06
344	34.2969	1.85e-06
345	34.3906	1.85e-06
346	34.5	1.85e-06
347	34.5938	1.85e-06
348	34.7031	1.86e-06
349	34.7969	1.85e-06
350	34.8906	1.85e-06
351	35	1.85e-06
352	35.0938	7.01e-09
353	35.2344	5.8e-09
354	35.2969	4.83e-09
355	35.3906	4.35e-09
356	35.5	4.03e-09
357	35.5938	3.96e-09
358	35.7031	3.29e-09
359	35.7969	3.34e-09
360	35.8906	3.66e-09
361	36	3.06e-09
362	36.0938	2.45e-09
363	36.2031	2.62e-09
364	36.2969	2.74e-09
365	36.3906	2.31e-09
366	36.5	2.41e-09
367	36.5938	2.11e-09
368	36.7031	2.43e-09
369	36.7969	2.75e-09
370	36.8906	2.35e-09
371	37	2.24e-09
372	37.0938	2.22e-09
373	37.2031	2.07e-09
374	37.2969	2.12e-09
375	37.3906	1.86e-09
376	37.5	1.73e-09
377	37.5938	2.12e-09
378	37.7031	1.71e-09
379	37.7969	1.52e-09
380	37.8906	2.04e-09
381	38	1.57e-09
382	38.0938	1.93e-09
383	38.2031	2e-09
384	38.2969	1.7e-09
385	38.3906	1.73e-09
386	38.5	1.56e-09
387	38.5938	1.87e-09
388	38.7031	2.02e-09
389	38.7969	1.7e-09
390	38.8906	1.21e-09
391	39	1.12e-09
392	39.0938	1.25e-09
393	39.2031	1.43e-09
394	39.2969	1.18e-09
395	39.3906	1.26e-09
396	39.5	1.61e-09
397	39.5938	1.06e-09
398	39.7031	1.35e-09
399	39.7969	1.34e-09
400	39.8906	1.87e-06
401	40.0781	1.87e-06
402	40.1406	1.86e-06
403	40.2188	1.86e-06
404	40.2969	1.86e-06
405	40.3906	1.86e-06
406	40.5	1.86e-06
407	40.5938	1.86e-06
408	40.7031	1.86e-06
409	40.7969	1.86e-06
410	40.8906	1.86e-06
411	41	1.86e-06
412	41.0938	1.86e-06
413	41.2031	1.86e-06
414	41.2969	1.86e-06
415	41.3906	1.86e-06
416	41.5	1.86e-06
417	41.5938	1.86e-06
418	41.7031	1.86e-06
419	41.7969	1.86e-06
420	41.8906	1.86e-06
421	42	1.86e-06
422	42.0938	1.86e-06
423	42.2031	1.86e-06
424	42.2969	1.86e-06
425	42.3906	1.86e-06
426	42.5	1.85e-06
427	42.5938	1.85e-06
428	42.7031	1.85e-06
429	42.7969	1.86e-06
430	42.8906	1.86e-06
431	43	1.86e-06
432	43.0938	1.85e-06
433	43.2031	1.85e-06
434	43.2969	1.85e-06
435	43.3906	1.85e-06
436	43.5	1.85e-06
437	43.5938	1.85e-06
438	43.7031	1.85e-06
439	43.7969	1.85e-06
440	43.8906	1.85e-06
441	44	1.85e-06
442	44.0938	1.85e-06
443	44.2031	1.85e-06
444	44.2969	1.85e-06
445	44.3906	1.85e-06
446	44.5	1.85e-06
447	44.5938	1.85e-06
448	44.7031	1.85e-06
449	44.7969	1.85e-06
450	44.8906	1.85e-06
451	45	7.14e-09
452	45.125	5.57e-09
453	45.2031	5.05e-09
454	45.2969	4.69e-09
455	45.3906	4.02e-09
456	45.5	4.47e-09
457	45.5938	3.62e-09
458	45.7031	3.63e-09
459	45.7969	3.15e-09
460	45.8906	3.47e-09
461	46	3.21e-09
462	46.0938	3.16e-09
463	46.2031	3.14e-09
464	46.2969	3.32e-09
465	46.3906	2.73e-09
466	46.5	2.8e-09
467	46.5938	2.5e-09
468	46.7031	2.6e-09
469	46.7969	2.05e-09
470	46.8906	2.48e-09
471	47	2.13e-09
472	47.0938	2.08e-09
473	47.2031	2.42e-09
474	47.2969	1.68e-09
475	47.3906	1.88e-09
476	47.5	2.03e-09
477	47.5938	1.31e-09
478	47.7031	2.25e-09
479	47.7969	2.15e-09
480	47.8906	1.29e-09
481	48	1.88e-09
482	48.0938	1.65e-09
483	48.2031	1.99e-09
484	48.2969	1.6e-09
485	48.3906	1.78e-09
486	48.5	1.67e-09
487	48.5938	1.57e-09
488	48.7031	1.91e-09
489	48.7969	1.29e-09
490	48.8906	1.71e-09
491	49	1.95e-09
492	49.0938	1.67e-09
493	49.2031	1.68e-09
494	49.2969	1.56e-09
495	49.3906	9.67e-10
496	49.5	1.43e-09
497	49.5938	9.94e-10
498	49.7031	8.98e-10
499	49.7969	1.39e-09
500	49.8906	1.73e-09
501	50	1.09e-09
502	50.0938	1.38e-09
503	50.2031	1.33e-09
504	50.2969	1.13e-09
505	50.3906	7.1e-10
506	50.5	8.6e-10
507	50.5938	9.94e-10
508	50.7031	1.24e-09
509	50.7969	1.62e-09
510	--	--
511	--	--
512	--	--
513	--	--
514	--	--
515	--	--
516	--	--
517	--	--
518	--	--
519	--	--
520	--	--
521	--	--
522	--	--
523	--	--
524	--	--
525	52.3906	1.52694e-07
526	52.5	1.53283e-07
527	52.5938	1.50811e-07
528	52.7031	1.48781e-07
529	52.7969	1.53641e-07
530	--	--
531	--	--
532	--	--
533	--	--
534	--	--
535	--	--
536	--	--
537	--	--
538	--	--
539	--	--
540	--	--
541	--	--
542	--	--
543	54.1875	7.94e-05
544	54.2969	7.94e-05
545	54.3906	7.94e-05
546	54.5	7.94e-05
547	54.5938	7.94e-05
548	54.6875	7.94e-05
549	54.7969	7.93e-05
550	54.8906	7.93e-05
551	55	7.93e-05
552	55.0938	7.93e-05
553	55.1875	7.93e-05
554	55.2969	7.92e-05
555	55.3906	7.92e-05
556	55.5	7.92e-05
557	55.5938	7.92e-05
558	55.6875	7.91e-05
559	55.7969	7.91e-05
560	55.8906	7.91e-05
561	56	7.91e-05
562	56.0938	7.91e-05
563	56.1875	7.9e-05
564	56.2969	7.9e-05
565	56.3906	7.9e-05
566	56.5	7.9e-05
567	56.5938	7.9e-05
568	56.6875	7.9e-05
569	56.7969	7.89e-05
570	56.8906	7.89e-05
571	57	7.89e-05
572	57.0938	7.89e-05
573	57.1875	7.89e-05
574	57.2969	7.89e-05
575	57.3906	7.89e-05
576	57.5	7.9e-05
577	57.5938	7.9e-05
578	57.6875	7.9e-05
579	57.7969	7.9e-05
580	57.8906	7.9e-05
581	58	7.9e-05
582	58.0938	7.9e-05
583	58.1875	7.9e-05
584	58.2969	7.9e-05
585	58.3906	7.9e-05
586	58.5	7.9e-05
587	58.5938	7.9e-05
588	58.6875	7.9e-05
589	58.7969	7.9e-05
590	58.8906	7.9e-05
591	59	7.9e-05
592	59.0938	7.9e-05
593	59.1875	7.9e-05
594	59.2969	7.9e-05
595	59.3906	7.91e-05
596	59.5	7.91e-05
597	59.5938	7.91e-05
598	59.6875	7.91e-05
599	59.7969	7.92e-05
600	59.8906	7.92e-05
601	60	7.92e-05
602	60.0938	7.92e-05
603	60.1875	7.91e-05
604	60.2969	7.92e-05
605	60.3906	7.92e-05
606	60.5	7.92e-05
607	60.5938	7.92e-05
608	60.6875	7.92e-05
609	60.7969	7.92e-05

## Sheet: 0.27 Wcm-2
Index	Time[s]	Current[A]
1	0	1.27e-09
2	0.14063	1.55e-09
3	0.20313	1.49e-09
4	0.3125	1.45e-09
5	0.40625	1.38e-09
6	0.5	1.36e-09
7	0.60938	1.23e-09
8	0.70313	1.32e-09
9	0.8125	1.21e-09
10	0.90625	1.41e-09
11	1	1.41e-09
12	1.10938	1.22e-09
13	1.20313	1.44e-09
14	1.3125	1.33e-09
15	1.40625	1.35e-09
16	1.5	1.4e-09
17	1.60938	1.35e-09
18	1.70313	1.18e-09
19	1.8125	1.5e-09
20	1.90625	1.32e-09
21	2	1.48e-09
22	2.10938	1.46e-09
23	2.20313	1.37e-09
24	2.3125	1.11e-09
25	2.40625	1.1e-09
26	2.5	1.39e-09
27	2.60938	1.22e-09
28	2.70313	1.25e-09
29	2.8125	1.28e-09
30	2.90625	1.25e-09
31	3	1.2e-09
32	3.10938	1.18e-09
33	3.20313	1.25e-09
34	3.3125	1.24e-09
35	3.40625	1.26e-09
36	3.5	1.46e-09
37	3.60938	1.07e-09
38	3.70313	1.45e-09
39	3.8125	1.19e-09
40	3.90625	1.22e-09
41	4	1.16e-09
42	4.10938	1.19e-09
43	4.20313	1.16e-09
44	4.3125	1.19e-09
45	4.40625	1.23e-09
46	4.5	1.26e-09
47	4.60938	1.33e-09
48	4.70313	1.17e-09
49	4.8125	1.1e-09
50	4.90625	1.06e-09
51	5	2.12e-06
52	5.1875	2.11e-06
53	5.25	2.11e-06
54	5.3125	2.11e-06
55	5.40625	2.11e-06
56	5.5	2.11e-06
57	5.60938	2.1e-06
58	5.70313	2.11e-06
59	5.8125	2.1e-06
60	5.90625	2.1e-06
61	6	2.1e-06
62	6.10938	2.1e-06
63	6.20313	2.1e-06
64	6.3125	2.1e-06
65	6.40625	2.1e-06
66	6.5	2.1e-06
67	6.60938	2.1e-06
68	6.70313	2.1e-06
69	6.8125	2.1e-06
70	6.90625	2.1e-06
71	7	2.1e-06
72	7.10938	2.1e-06
73	7.20313	2.1e-06
74	7.3125	2.1e-06
75	7.40625	2.1e-06
76	7.5	2.1e-06
77	7.60938	2.1e-06
78	7.70313	2.1e-06
79	7.8125	2.1e-06
80	7.90625	2.1e-06
81	8	2.09e-06
82	8.10938	2.1e-06
83	8.20313	2.1e-06
84	8.3125	2.1e-06
85	8.40625	2.1e-06
86	8.5	2.1e-06
87	8.60938	2.09e-06
88	8.70313	2.09e-06
89	8.8125	2.09e-06
90	8.90625	2.09e-06
91	9	2.1e-06
92	9.10938	2.1e-06
93	9.20313	2.09e-06
94	9.3125	2.09e-06
95	9.40625	2.09e-06
96	9.5	2.09e-06
97	9.60938	2.09e-06
98	9.70313	2.09e-06
99	9.8125	2.09e-06
100	9.90625	2.09e-06
101	10	2.09e-06
102	10.1094	2.09e-06
103	10.2031	7.45e-09
104	10.3438	6.38e-09
105	10.4062	5.86e-09
106	10.5	5.31e-09
107	10.6094	5.04e-09
108	10.7031	4.59e-09
109	10.8125	4.37e-09
110	10.9062	4.11e-09
111	11	3.61e-09
112	11.1094	3.75e-09
113	11.2031	3.68e-09
114	11.3125	3.49e-09
115	11.4062	3.37e-09
116	11.5	3.06e-09
117	11.6094	2.97e-09
118	11.7031	3.1e-09
119	11.8125	2.77e-09
120	11.9062	2.81e-09
121	12	2.6e-09
122	12.1094	2.67e-09
123	12.2031	2.62e-09
124	12.3125	2.57e-09
125	12.4062	2.57e-09
126	12.5	2.42e-09
127	12.6094	2.27e-09
128	12.7031	2.3e-09
129	12.8125	2.36e-09
130	12.9062	2.33e-09
131	13	2.29e-09
132	13.1094	2.11e-09
133	13.2031	2.01e-09
134	13.3125	2.13e-09
135	13.4062	1.9e-09
136	13.5	1.87e-09
137	13.6094	1.68e-09
138	13.7031	1.81e-09
139	13.8125	1.99e-09
140	13.9062	1.89e-09
141	14	1.77e-09
142	14.1094	1.83e-09
143	14.2031	1.75e-09
144	14.3125	1.85e-09
145	14.4062	1.87e-09
146	14.5	1.81e-09
147	14.6094	1.68e-09
148	14.7031	1.91e-09
149	14.8125	1.73e-09
150	14.9062	1.89e-09
151	15	1.56e-09
152	15.1094	1.64e-09
153	15.2031	1.62e-09
154	15.3125	1.71e-09
155	15.4062	1.75e-09
156	15.5	1.72e-09
157	15.6094	1.66e-09
158	15.7031	1.45e-09
159	15.8125	1.49e-09
160	15.9062	1.55e-09
161	16	1.43e-09
162	16.1094	1.41e-09
163	16.2031	1.52e-09
164	16.3125	1.45e-09
165	16.4062	1.22e-09
166	16.5	1.27e-09
167	16.6094	1.4e-09
168	16.7031	1.55e-09
169	16.8125	1.22e-09
170	16.9062	1.22e-09
171	17	1.53e-09
172	17.1094	1.26e-09
173	17.2031	1.28e-09
174	17.3125	1.43e-09
175	17.4062	1.08e-09
176	17.5	1.29e-09
177	17.6094	1.17e-09
178	17.7031	1.48e-09
179	17.8125	1.42e-09
180	17.9062	1.36e-09
181	18	1.36e-09
182	18.1094	1.5e-09
183	18.2031	1.45e-09
184	18.3125	1.47e-09
185	18.4062	1.52e-09
186	18.5	1.36e-09
187	18.6094	1.66e-09
188	18.7031	1.34e-09
189	18.8125	1.47e-09
190	18.9062	1.24e-09
191	19	1.09e-09
192	19.1094	1.17e-09
193	19.2031	1.25e-09
194	19.3125	1.16e-09
195	19.4062	1.38e-09
196	19.5	1.25e-09
197	19.6094	1.13e-09
198	19.7031	1.14e-09
199	19.8125	1.38e-09
200	19.9062	1.03e-09
201	20	1.26e-09
202	20.1094	2.12e-06
203	20.2969	2.12e-06
204	20.3594	2.11e-06
205	20.4062	2.11e-06
206	20.5	2.11e-06
207	20.6094	2.11e-06
208	20.7031	2.11e-06
209	20.8125	2.11e-06
210	20.9062	2.1e-06
211	21	2.1e-06
212	21.1094	2.1e-06
213	21.2031	2.1e-06
214	21.3125	2.1e-06
215	21.4062	2.1e-06
216	21.5	2.1e-06
217	21.6094	2.1e-06
218	21.7031	2.1e-06
219	21.8125	2.1e-06
220	21.9062	2.1e-06
221	22	2.1e-06
222	22.1094	2.1e-06
223	22.2031	2.1e-06
224	22.3125	2.1e-06
225	22.4062	2.1e-06
226	22.5	2.1e-06
227	22.6094	2.1e-06
228	22.7031	2.09e-06
229	22.8125	2.09e-06
230	22.9062	2.1e-06
231	23	2.1e-06
232	23.1094	2.1e-06
233	23.2031	2.1e-06
234	23.3125	2.1e-06
235	23.4062	2.09e-06
236	23.5	2.09e-06
237	23.6094	2.09e-06
238	23.7031	2.09e-06
239	23.8125	2.09e-06
240	23.9062	2.09e-06
241	24	2.09e-06
242	24.1094	2.1e-06
243	24.2031	2.09e-06
244	24.3125	2.09e-06
245	24.4062	2.09e-06
246	24.5	2.1e-06
247	24.6094	2.1e-06
248	24.7031	2.1e-06
249	24.8125	2.09e-06
250	24.9062	2.09e-06
251	25	2.09e-06
252	25.1094	7.38e-09
253	25.2344	6.8e-09
254	25.3125	6.24e-09
255	25.4062	5.8e-09
256	25.5	4.94e-09
257	25.6094	4.82e-09
258	25.7031	4.47e-09
259	25.8125	4.17e-09
260	25.9062	4.18e-09
261	26	3.74e-09
262	26.1094	3.72e-09
263	26.2031	3.86e-09
264	26.3125	3.55e-09
265	26.4062	3.43e-09
266	26.5	3.13e-09
267	26.6094	2.83e-09
268	26.7031	2.83e-09
269	26.8125	2.87e-09
270	26.9062	2.84e-09
271	27	2.86e-09
272	27.1094	2.78e-09
273	27.2031	2.48e-09
274	27.3125	2.7e-09
275	27.4062	2.49e-09
276	27.5	2.5e-09
277	27.6094	2.65e-09
278	27.7031	2.38e-09
279	27.8125	2.07e-09
280	27.9062	2.44e-09
281	28	2.29e-09
282	28.1094	2.1e-09
283	28.2031	2.39e-09
284	28.3125	2.03e-09
285	28.4062	1.96e-09
286	28.5	1.99e-09
287	28.6094	2.07e-09
288	28.7031	1.97e-09
289	28.8125	1.95e-09
290	28.9062	2.05e-09
291	29	2.31e-09
292	29.1094	2e-09
293	29.2031	1.9e-09
294	29.3125	1.74e-09
295	29.4062	1.77e-09
296	29.5	1.62e-09
297	29.6094	1.55e-09
298	29.7031	1.39e-09
299	29.8125	1.47e-09
300	29.9062	1.79e-09
301	30	2.12e-06
302	30.1875	2.12e-06
303	30.25	2.11e-06
304	30.3125	2.11e-06
305	30.4062	2.11e-06
306	30.5	2.11e-06
307	30.6094	2.11e-06
308	30.7031	2.1e-06
309	30.8125	2.1e-06
310	30.9062	2.1e-06
311	31	2.1e-06
312	31.1094	2.1e-06
313	31.2031	2.1e-06
314	31.3125	2.1e-06
315	31.4062	2.1e-06
316	31.5	2.1e-06
317	31.6094	2.1e-06
318	31.7031	2.1e-06
319	31.8125	2.1e-06
320	31.9062	2.1e-06
321	32	2.1e-06
322	32.1094	2.1e-06
323	32.2031	2.1e-06
324	32.3125	2.1e-06
325	32.4062	2.1e-06
326	32.5	2.1e-06
327	32.6094	2.1e-06
328	32.7031	2.1e-06
329	32.8125	2.1e-06
330	32.9062	2.09e-06
331	33	2.09e-06
332	33.1094	2.09e-06
333	33.2031	2.09e-06
334	33.3125	2.1e-06
335	33.4062	2.1e-06
336	33.5	2.09e-06
337	33.6094	2.1e-06
338	33.7031	2.09e-06
339	33.8125	2.09e-06
340	33.9062	2.09e-06
341	34	2.09e-06
342	34.1094	2.09e-06
343	34.2031	2.1e-06
344	34.3125	2.09e-06
345	34.4062	2.09e-06
346	34.5	2.1e-06
347	34.6094	2.1e-06
348	34.7031	2.09e-06
349	34.8125	2.09e-06
350	34.9062	2.09e-06
351	35	2.09e-06
352	35.1094	2.09e-06
353	35.2031	7.34e-09
354	35.3438	6.67e-09
355	35.4062	6.26e-09
356	35.5	5.96e-09
357	35.6094	5e-09
358	35.7031	5.16e-09
359	35.8125	4.72e-09
360	35.9062	4.61e-09
361	36	3.97e-09
362	36.1094	4.38e-09
363	36.2031	4e-09
364	36.3125	3.89e-09
365	36.4062	3.56e-09
366	36.5	3.39e-09
367	36.6094	3.23e-09
368	36.7031	3.14e-09
369	36.8125	3.01e-09
370	36.9062	2.72e-09
371	37	3.11e-09
372	37.1094	3.07e-09
373	37.2031	3e-09
374	37.3125	3.08e-09
375	37.4062	3e-09
376	37.5	2.77e-09
377	37.6094	2.96e-09
378	37.7031	2.8e-09
379	37.8125	2.69e-09
380	37.9062	2.69e-09
381	38	2.5e-09
382	38.1094	2.63e-09
383	38.2031	2.24e-09
384	38.3125	2.51e-09
385	38.4062	2.46e-09
386	38.5	2.59e-09
387	38.6094	2.29e-09
388	38.7031	2.43e-09
389	38.8125	2.03e-09
390	38.9062	2.31e-09
391	39	2.31e-09
392	39.1094	2.17e-09
393	39.2031	2.33e-09
394	39.3125	2.23e-09
395	39.4062	1.9e-09
396	39.5	1.93e-09
397	39.6094	1.77e-09
398	39.7031	2.12e-06
399	39.8906	2.12e-06
400	39.9531	2.11e-06
401	40.0156	2.11e-06
402	40.1094	2.11e-06
403	40.2031	2.11e-06
404	40.3125	2.11e-06
405	40.4062	2.11e-06
406	40.5	2.1e-06
407	40.6094	2.11e-06
408	40.7031	2.1e-06
409	40.8125	2.11e-06
410	40.9062	2.1e-06
411	41	2.1e-06
412	41.1094	2.1e-06
413	41.2031	2.1e-06
414	41.3125	2.1e-06
415	41.4062	2.1e-06
416	41.5	2.1e-06
417	41.6094	2.1e-06
418	41.7031	2.1e-06
419	41.8125	2.1e-06
420	41.9062	2.1e-06
421	42	2.1e-06
422	42.1094	2.1e-06
423	42.2031	2.1e-06
424	42.3125	2.1e-06
425	42.4062	2.1e-06
426	42.5	2.1e-06
427	42.6094	2.1e-06
428	42.7031	2.1e-06
429	42.8125	2.1e-06
430	42.9062	2.1e-06
431	43	2.1e-06
432	43.1094	2.1e-06
433	43.2031	2.09e-06
434	43.3125	2.09e-06
435	43.4062	2.09e-06
436	43.5	2.09e-06
437	43.6094	2.09e-06
438	43.7031	2.09e-06
439	43.8125	2.09e-06
440	43.9062	2.09e-06
441	44	2.09e-06
442	44.1094	2.09e-06
443	44.2031	2.09e-06
444	44.3125	2.09e-06
445	44.4062	2.09e-06
446	44.5	2.09e-06
447	44.6094	2.09e-06
448	44.7031	2.09e-06
449	44.8125	2.09e-06
450	44.9062	2.09e-06
451	45	7.9e-09
452	45.1406	7.14e-09
453	45.2031	6.07e-09
454	45.3125	5.64e-09
455	45.4062	5.39e-09
456	45.5	4.9e-09
457	45.6094	4.71e-09
458	45.7031	4.59e-09
459	45.8125	4.45e-09
460	45.9062	4.21e-09
461	46	4.23e-09
462	46.1094	3.49e-09
463	46.2031	3.74e-09
464	46.3125	3.61e-09
465	46.4062	3.49e-09
466	46.5	3.7e-09
467	46.6094	3.12e-09
468	46.7031	3.25e-09
469	46.8125	3.4e-09
470	46.9062	3e-09
471	47	3.2e-09
472	47.1094	2.83e-09
473	47.2031	2.8e-09
474	47.3125	2.86e-09
475	47.4062	2.48e-09
476	47.5	2.62e-09
477	47.6094	2.64e-09
478	47.7031	2.53e-09
479	47.8125	2.56e-09
480	47.9062	2.22e-09
481	48	2.43e-09
482	48.1094	2.28e-09
483	48.2031	2.16e-09
484	48.3125	2.31e-09
485	48.4062	2.05e-09
486	48.5	2.05e-09
487	48.6094	2.08e-09
488	48.7031	2.01e-09
489	48.8125	2.33e-09
490	48.9062	1.99e-09
491	49	2.09e-09
492	49.1094	1.95e-09
493	49.2031	1.96e-09
494	49.3125	1.88e-09
495	49.4062	1.85e-09
496	49.5	1.92e-09
497	49.6094	1.94e-09
498	49.7031	1.81e-09
499	49.8125	1.69e-09
500	49.9062	1.73e-09
501	50	1.63e-09
502	50.1094	1.62e-09
503	50.2031	1.85e-09
504	50.3125	1.73e-09
505	50.4062	1.55e-09
506	50.5	1.49e-09
507	--	--
508	--	--
509	--	--
510	--	--
511	--	--
512	--	--
513	--	--
514	--	--
515	--	--
516	--	--
517	--	--
518	--	--
519	--	--
520	--	--
521	--	--
522	--	--
523	--	--
524	--	--
525	--	--
526	52.5	1.59138e-07
527	52.6094	1.59257e-07
528	52.7031	1.58654e-07
529	52.7969	1.59225e-07
530	52.9062	1.60135e-07
531	53	1.58247e-07
532	53.1094	1.59058e-07
533	53.2031	1.60587e-07
534	53.2969	1.5913e-07
535	53.4062	1.59523e-07
536	53.5	1.58158e-07
537	53.6094	1.59258e-07
538	53.7031	1.60663e-07
539	53.7969	1.5773e-07
540	53.9062	1.57134e-07
541	54	1.58245e-07
542	54.1094	1.60159e-07
543	54.2031	1.60381e-07
544	54.2969	1.59223e-07
545	54.4062	1.60406e-07
546	54.5	1.57361e-07
547	54.6094	1.58373e-07
548	54.7031	1.61845e-07
549	54.7969	1.56876e-07
550	54.9062	1.55579e-07
551	55	1.58123e-07
552	55.1094	1.56552e-07
553	55.2031	1.58989e-07
554	55.2969	1.54367e-07
555	55.4062	1.55796e-07
556	55.5	1.58969e-07
557	55.6094	1.57069e-07
558	55.7031	1.56083e-07
559	55.7969	1.57723e-07
560	55.9062	1.56811e-07
561	56	1.54337e-07
562	56.1094	1.52985e-07
563	56.2031	1.56921e-07
564	56.2969	1.54264e-07
565	56.4062	1.54851e-07
566	56.5	1.52991e-07
567	56.6094	1.53555e-07
568	56.7031	1.52828e-07
569	56.7969	1.52723e-07
570	56.9062	1.50952e-07
571	57	1.52024e-07
572	57.1094	1.53051e-07
573	57.2031	1.53362e-07
574	57.2969	1.51203e-07
575	57.4062	1.54984e-07
576	57.5	1.5316e-07
577	57.6094	1.49804e-07
578	--	--
579	--	--
580	--	--
581	--	--
582	--	--
583	--	--
584	--	--
585	--	--
586	--	--
587	--	--
588	--	--
589	--	--
590	--	--
591	--	--
592	--	--
593	--	--
594	--	--
595	--	--
596	--	--
597	--	--
598	--	--
599	--	--
600	--	--
601	--	--
602	--	--
603	60.1875	7.91e-05
604	60.2969	7.92e-05
605	60.3906	7.92e-05
606	60.5	7.92e-05
607	60.5938	7.92e-05
608	60.6875	7.92e-05
609	60.7969	7.92e-05

## Sheet: 0.35 Wcm-2
Index	Time[s]	Current[A]
1	0	1.18e-09
2	0.14063	1.47e-09
3	0.20313	1.71e-09
4	0.29688	1.61e-09
5	0.40625	1.59e-09
6	0.5	1.57e-09
7	0.59375	1.55e-09
8	0.70313	1.44e-09
9	0.79688	1.61e-09
10	0.90625	1.6e-09
11	1	1.73e-09
12	1.09375	1.45e-09
13	1.20313	1.75e-09
14	1.29688	1.35e-09
15	1.40625	1.57e-09
16	1.5	1.51e-09
17	1.59375	1.25e-09
18	1.70313	1.83e-09
19	1.79688	1.48e-09
20	1.90625	1.47e-09
21	2	1.35e-09
22	2.09375	1.32e-09
23	2.20313	1.38e-09
24	2.29688	1.6e-09
25	2.40625	1.54e-09
26	2.5	1.42e-09
27	2.59375	1.22e-09
28	2.70313	1.25e-09
29	2.79688	1.69e-09
30	2.90625	1.45e-09
31	3	1.33e-09
32	3.09375	1.41e-09
33	3.20313	1.36e-09
34	3.29688	1.71e-09
35	3.40625	1.55e-09
36	3.5	1.63e-09
37	3.59375	1.49e-09
38	3.70313	1.54e-09
39	3.79688	1.16e-09
40	3.90625	1.44e-09
41	4	1.27e-09
42	4.09375	1.22e-09
43	4.20313	1.29e-09
44	4.29688	1.55e-09
45	4.40625	1.67e-09
46	4.5	1.47e-09
47	4.59375	1.47e-09
48	4.70313	1.59e-09
49	4.79688	1.46e-09
50	4.90625	2.41e-06
51	5.07813	2.4e-06
52	5.14063	2.4e-06
53	5.20313	2.4e-06
54	5.29688	2.4e-06
55	5.40625	2.39e-06
56	5.5	2.39e-06
57	5.59375	2.39e-06
58	5.70313	2.39e-06
59	5.79688	2.39e-06
60	5.90625	2.39e-06
61	6	2.38e-06
62	6.09375	2.38e-06
63	6.20313	2.38e-06
64	6.29688	2.38e-06
65	6.40625	2.38e-06
66	6.5	2.38e-06
67	6.59375	2.38e-06
68	6.70313	2.38e-06
69	6.79688	2.38e-06
70	6.90625	2.38e-06
71	7	2.38e-06
72	7.09375	2.38e-06
73	7.20313	2.38e-06
74	7.29688	2.38e-06
75	7.40625	2.38e-06
76	7.5	2.38e-06
77	7.59375	2.37e-06
78	7.70313	2.37e-06
79	7.79688	2.37e-06
80	7.90625	2.37e-06
81	8	2.37e-06
82	8.09375	2.37e-06
83	8.20313	2.37e-06
84	8.29688	2.37e-06
85	8.40625	2.37e-06
86	8.5	2.37e-06
87	8.59375	2.37e-06
88	8.70313	2.37e-06
89	8.79688	2.37e-06
90	8.90625	2.37e-06
91	9	2.37e-06
92	9.09375	2.37e-06
93	9.20313	2.37e-06
94	9.29688	2.36e-06
95	9.40625	2.37e-06
96	9.5	2.36e-06
97	9.59375	2.36e-06
98	9.70313	2.37e-06
99	9.79688	2.37e-06
100	9.90625	2.37e-06
101	10	2.37e-06
102	10.0938	2.36e-06
103	10.2031	1.06e-08
104	10.3281	9.24e-09
105	10.4062	8.48e-09
106	10.5	7.59e-09
107	10.5938	6.93e-09
108	10.7031	6.52e-09
109	10.7969	6.31e-09
110	10.9062	5.93e-09
111	11	6.01e-09
112	11.0938	5.51e-09
113	11.2031	5.15e-09
114	11.2969	4.94e-09
115	11.4062	4.75e-09
116	11.5	4.71e-09
117	11.5938	4.55e-09
118	11.7031	4.31e-09
119	11.7969	4.27e-09
120	11.9062	4.08e-09
121	12	4.16e-09
122	12.0938	3.96e-09
123	12.2031	3.68e-09
124	12.2969	3.76e-09
125	12.4062	3.76e-09
126	12.5	3.54e-09
127	12.5938	3.45e-09
128	12.7031	3.48e-09
129	12.7969	3.06e-09
130	12.9062	3.29e-09
131	13	3.32e-09
132	13.0938	3.23e-09
133	13.2031	3.19e-09
134	13.2969	2.94e-09
135	13.4062	2.94e-09
136	13.5	2.89e-09
137	13.5938	2.97e-09
138	13.7031	3.01e-09
139	13.7969	2.99e-09
140	13.9062	2.74e-09
141	14	2.93e-09
142	14.0938	2.76e-09
143	14.2031	2.58e-09
144	14.2969	2.6e-09
145	14.4062	2.89e-09
146	14.5	2.5e-09
147	14.5938	2.28e-09
148	14.7031	2.59e-09
149	14.7969	2.19e-09
150	14.9062	2.42e-09
151	15	2.27e-09
152	15.0938	2.48e-09
153	15.2031	2.41e-09
154	15.2969	2.32e-09
155	15.4062	2.2e-09
156	15.5	2.4e-09
157	15.5938	2.45e-09
158	15.7031	2.29e-09
159	15.7969	2.48e-09
160	15.9062	2.1e-09
161	16	2.17e-09
162	16.0938	2.21e-09
163	16.2031	2.22e-09
164	16.2969	2.32e-09
165	16.4062	2.18e-09
166	16.5	2.07e-09
167	16.5938	2.11e-09
168	16.7031	2.16e-09
169	16.7969	1.96e-09
170	16.9062	2.26e-09
171	17	2.32e-09
172	17.0938	2.24e-09
173	17.2031	2.24e-09
174	17.2969	2.35e-09
175	17.4062	1.94e-09
176	17.5	1.84e-09
177	17.5938	1.75e-09
178	17.7031	1.87e-09
179	17.7969	2.11e-09
180	17.9062	1.88e-09
181	18	2.1e-09
182	18.0938	2.23e-09
183	18.2031	1.86e-09
184	18.2969	2.22e-09
185	18.4062	1.65e-09
186	18.5	2.08e-09
187	18.5938	1.86e-09
188	18.7031	1.95e-09
189	18.7969	2.06e-09
190	18.9062	2e-09
191	19	1.83e-09
192	19.0938	1.87e-09
193	19.2031	2.1e-09
194	19.2969	2.04e-09
195	19.4062	2.01e-09
196	19.5	1.9e-09
197	19.5938	2.08e-09
198	19.7031	2e-09
199	19.7969	2.12e-09
200	19.9062	1.93e-09
201	20	2.03e-09
202	20.0938	2.4e-06
203	20.2812	2.4e-06
204	20.3438	2.4e-06
205	20.4062	2.39e-06
206	20.5	2.39e-06
207	20.5938	2.39e-06
208	20.7031	2.38e-06
209	20.7969	2.38e-06
210	20.9062	2.38e-06
211	21	2.38e-06
212	21.0938	2.38e-06
213	21.2031	2.38e-06
214	21.2969	2.38e-06
215	21.4062	2.37e-06
216	21.5	2.38e-06
217	21.5938	2.37e-06
218	21.7031	2.37e-06
219	21.7969	2.37e-06
220	21.9062	2.37e-06
221	22	2.37e-06
222	22.0938	2.37e-06
223	22.2031	2.37e-06
224	22.2969	2.37e-06
225	22.4062	2.37e-06
226	22.5	2.37e-06
227	22.5938	2.37e-06
228	22.7031	2.37e-06
229	22.7969	2.37e-06
230	22.9062	2.37e-06
231	23	2.37e-06
232	23.0938	2.37e-06
233	23.2031	2.37e-06
234	23.2969	2.37e-06
235	23.4062	2.37e-06
236	23.5	2.37e-06
237	23.5938	2.37e-06
238	23.7031	2.37e-06
239	23.7969	2.36e-06
240	23.9062	2.36e-06
241	24	2.36e-06
242	24.0938	2.36e-06
243	24.2031	2.36e-06
244	24.2969	2.36e-06
245	24.4062	2.36e-06
246	24.5	2.36e-06
247	24.5938	2.36e-06
248	24.7031	2.37e-06
249	24.7969	2.36e-06
250	24.9062	2.36e-06
251	25	2.36e-06
252	25.0938	1.09e-08
253	25.2344	9.54e-09
254	25.2969	8.25e-09
255	25.4062	7.93e-09
256	25.5	7.09e-09
257	25.5938	6.62e-09
258	25.7031	5.94e-09
259	25.7969	5.7e-09
260	25.9062	5.55e-09
261	26	5.45e-09
262	26.0938	5.28e-09
263	26.2031	4.72e-09
264	26.2969	4.91e-09
265	26.4062	4.83e-09
266	26.5	4.48e-09
267	26.5938	4.43e-09
268	26.7031	4.03e-09
269	26.7969	4.19e-09
270	26.9062	4.02e-09
271	27	4.03e-09
272	27.0938	4.15e-09
273	27.2031	3.78e-09
274	27.2969	3.78e-09
275	27.4062	3.64e-09
276	27.5	3.52e-09
277	27.5938	3.57e-09
278	27.7031	3.38e-09
279	27.7969	3.29e-09
280	27.9062	3.34e-09
281	28	3.38e-09
282	28.0938	3.42e-09
283	28.2031	3.18e-09
284	28.2969	3.45e-09
285	28.4062	3.31e-09
286	28.5	3.24e-09
287	28.5938	2.83e-09
288	28.7031	3.01e-09
289	28.7969	2.98e-09
290	28.9062	2.94e-09
291	29	2.93e-09
292	29.0938	2.82e-09
293	29.2031	3.02e-09
294	29.2969	2.62e-09
295	29.4062	2.86e-09
296	29.5	2.4e-09
297	29.5938	2.73e-09
298	29.7031	2.87e-09
299	29.7969	2.8e-09
300	29.9062	2.78e-09
301	30	2.73e-09
302	30.0938	2.4e-06
303	30.2812	2.39e-06
304	30.3438	2.39e-06
305	30.4062	2.39e-06
306	30.5	2.39e-06
307	30.5938	2.38e-06
308	30.7031	2.38e-06
309	30.7969	2.38e-06
310	30.9062	2.38e-06
311	31	2.38e-06
312	31.0938	2.38e-06
313	31.2031	2.38e-06
314	31.2969	2.38e-06
315	31.4062	2.37e-06
316	31.5	2.37e-06
317	31.5938	2.37e-06
318	31.7031	2.37e-06
319	31.7969	2.37e-06
320	31.9062	2.37e-06
321	32	2.37e-06
322	32.0938	2.37e-06
323	32.2031	2.37e-06
324	32.2969	2.37e-06
325	32.4062	2.37e-06
326	32.5	2.37e-06
327	32.5938	2.37e-06
328	32.7031	2.37e-06
329	32.7969	2.37e-06
330	32.9062	2.37e-06
331	33	2.36e-06
332	33.0938	2.37e-06
333	33.2031	2.36e-06
334	33.2969	2.36e-06
335	33.4062	2.36e-06
336	33.5	2.36e-06
337	33.5938	2.36e-06
338	33.7031	2.36e-06
339	33.7969	2.36e-06
340	33.9062	2.36e-06
341	34	2.36e-06
342	34.0938	2.36e-06
343	34.2031	2.36e-06
344	34.2969	2.36e-06
345	34.4062	2.36e-06
346	34.5	2.36e-06
347	34.5938	2.36e-06
348	34.7031	2.36e-06
349	34.7969	2.36e-06
350	34.9062	2.36e-06
351	35	1.17e-08
352	35.1406	1e-08
353	35.2031	9.32e-09
354	35.2969	8.2e-09
355	35.4062	7.6e-09
356	35.5	7.19e-09
357	35.5938	6.94e-09
358	35.7031	6.41e-09
359	35.7969	6.05e-09
360	35.9062	5.95e-09
361	36	5.63e-09
362	36.0938	5.18e-09
363	36.2031	5.16e-09
364	36.2969	4.75e-09
365	36.4062	4.95e-09
366	36.5	4.76e-09
367	36.5938	4.54e-09
368	36.7031	4.37e-09
369	36.7969	4.45e-09
370	36.9062	4.41e-09
371	37	4.06e-09
372	37.0938	4.01e-09
373	37.2031	4.05e-09
374	37.2969	3.81e-09
375	37.4062	3.9e-09
376	37.5	3.92e-09
377	37.5938	3.72e-09
378	37.7031	3.55e-09
379	37.7969	3.38e-09
380	37.9062	3.37e-09
381	38	3.34e-09
382	38.0938	3.55e-09
383	38.2031	3.56e-09
384	38.2969	3.13e-09
385	38.4062	3.22e-09
386	38.5	3.02e-09
387	38.5938	3.08e-09
388	38.7031	2.99e-09
389	38.7969	2.75e-09
390	38.9062	3.15e-09
391	39	2.81e-09
392	39.0938	2.78e-09
393	39.2031	2.92e-09
394	39.2969	2.91e-09
395	39.4062	2.94e-09
396	39.5	2.79e-09
397	39.5938	2.92e-09
398	39.7031	2.79e-09
399	39.7969	2.89e-09
400	39.9062	2.71e-09
401	40	2.82e-09
402	40.0938	2.41e-06
403	40.2812	2.4e-06
404	40.3438	2.39e-06
405	40.4062	2.4e-06
406	40.5	2.39e-06
407	40.5938	2.39e-06
408	40.7031	2.39e-06
409	40.7969	2.38e-06
410	40.9062	2.38e-06
411	41	2.38e-06
412	41.0938	2.38e-06
413	41.2031	2.38e-06
414	41.2969	2.38e-06
415	41.4062	2.38e-06
416	41.5	2.38e-06
417	41.5938	2.38e-06
418	41.7031	2.38e-06
419	41.7969	2.37e-06
420	41.9062	2.37e-06
421	42	2.37e-06
422	42.0938	2.37e-06
423	42.2031	2.37e-06
424	42.2969	2.37e-06
425	42.4062	2.37e-06
426	42.5	2.37e-06
427	42.5938	2.37e-06
428	42.7031	2.37e-06
429	42.7969	2.37e-06
430	42.9062	2.37e-06
431	43	2.37e-06
432	43.0938	2.37e-06
433	43.2031	2.36e-06
434	43.2969	2.36e-06
435	43.4062	2.36e-06
436	43.5	2.37e-06
437	43.5938	2.36e-06
438	43.7031	2.37e-06
439	43.7969	2.36e-06
440	43.9062	2.36e-06
441	44	2.36e-06
442	44.0938	2.36e-06
443	44.2031	2.36e-06
444	44.2969	2.37e-06
445	44.4062	2.36e-06
446	44.5	2.36e-06
447	44.5938	2.36e-06
448	44.7031	2.36e-06
449	44.7969	2.36e-06
450	44.9062	2.36e-06
451	45	2.36e-06
452	45.0938	1.96e-06
453	45.2031	1e-08
454	45.3281	9.17e-09
455	45.4062	8.41e-09
456	45.5	7.56e-09
457	45.5938	7.07e-09
458	45.7031	6.82e-09
459	45.7969	6.46e-09
460	45.9062	6.2e-09
461	46	6.23e-09
462	46.0938	5.74e-09
463	46.2031	5.57e-09
464	46.2969	5.43e-09
465	46.4062	5.16e-09
466	46.5	4.86e-09
467	46.5938	4.75e-09
468	46.7031	4.74e-09
469	46.7969	4.74e-09
470	46.9062	4.22e-09
471	47	4.19e-09
472	47.0938	4.09e-09
473	47.2031	3.95e-09
474	47.2969	3.8e-09
475	47.4062	3.77e-09
476	47.5	3.66e-09
477	47.5938	3.7e-09
478	47.7031	3.62e-09
479	47.7969	3.69e-09
480	47.9062	3.63e-09
481	48	3.47e-09
482	48.0938	3.42e-09
483	48.2031	3.27e-09
484	48.2969	3.12e-09
485	48.4062	3.32e-09
486	48.5	3.44e-09
487	48.5938	3.15e-09
488	48.7031	3.32e-09
489	48.7969	3.17e-09
490	48.9062	3.11e-09
491	49	3e-09
492	49.0938	2.71e-09
493	49.2031	2.83e-09
494	49.2969	2.84e-09
495	49.4062	2.86e-09
496	49.5	2.73e-09
497	49.5938	2.59e-09
498	49.7031	2.82e-09
499	49.7969	2.62e-09
500	49.9062	2.61e-09
501	50	2.51e-09
502	50.0938	2.59e-09
503	50.2031	2.38e-09
504	50.2969	2.39e-09
505	50.4062	2.48e-09
506	50.5	2.41e-09
507	50.5938	2.38e-09
508	--	--
509	--	--
510	--	--
511	--	--
512	--	--
513	--	--
514	--	--
515	--	--
516	--	--
517	--	--
518	--	--
519	--	--
520	--	--
521	--	--
522	--	--
523	--	--
524	--	--
525	--	--
526	52.5	1.67726e-07
527	52.5938	1.67995e-07
528	52.7031	1.64895e-07
529	52.7969	1.6536e-07
530	52.8906	1.65686e-07
531	53	1.64908e-07
532	53.0938	1.67764e-07
533	53.2031	1.62845e-07
534	53.2969	1.6407e-07
535	53.3906	1.55963e-07
536	53.5	1.64747e-07
537	53.5938	1.58078e-07
538	53.7031	1.67791e-07
539	53.7969	1.64669e-07
540	53.8906	1.59874e-07
541	54	1.59943e-07
542	54.0938	1.6138e-07
543	54.2031	1.61817e-07
544	54.2969	1.60894e-07
545	54.3906	1.65504e-07
546	54.5	1.60097e-07
547	54.5938	1.62829e-07
548	54.7031	1.598e-07
549	54.7969	1.61843e-07
550	--	--
551	--	--
552	--	--
553	--	--
554	--	--
555	--	--
556	--	--
557	--	--
558	--	--
559	--	--
560	--	--
561	--	--
562	--	--
563	--	--
564	--	--
565	--	--
566	--	--
567	--	--
568	--	--
569	--	--
570	--	--
571	--	--
572	--	--
573	57.2031	1.53362e-07
574	57.2969	1.51203e-07
575	57.4062	1.54984e-07
576	57.5	1.5316e-07
577	57.6094	1.49804e-07
578	--	--
579	--	--
580	--	--
581	--	--
582	--	--
583	--	--
584	--	--
585	--	--
586	--	--
587	--	--
588	--	--
589	--	--
590	--	--
591	--	--
592	--	--
593	--	--
594	--	--
595	--	--
596	--	--
597	--	--
598	--	--
599	--	--
600	--	--
601	--	--
602	--	--
603	60.1875	7.91e-05
604	60.2969	7.92e-05
605	60.3906	7.92e-05
606	60.5	7.92e-05
607	60.5938	7.92e-05
608	60.6875	7.92e-05
609	60.7969	7.92e-05

## Sheet: 0.40 Wcm-2
Index	Time[s]	Current[A]
1	0	1.88e-09
2	0.125	1.72e-09
3	0.1875	1.94e-09
4	0.29688	1.73e-09
5	0.39063	1.97e-09
6	0.5	1.91e-09
7	0.59375	1.97e-09
8	0.6875	1.42e-09
9	0.79688	2.03e-09
10	0.89063	1.95e-09
11	1	1.76e-09
12	1.09375	1.61e-09
13	1.1875	1.66e-09
14	1.29688	2.04e-09
15	1.39063	1.83e-09
16	1.5	1.82e-09
17	1.59375	1.64e-09
18	1.6875	1.83e-09
19	1.79688	1.69e-09
20	1.89063	1.47e-09
21	2	1.66e-09
22	2.09375	1.6e-09
23	2.1875	1.76e-09
24	2.29688	1.75e-09
25	2.39063	1.56e-09
26	2.5	1.65e-09
27	2.59375	1.76e-09
28	2.6875	1.57e-09
29	2.79688	1.79e-09
30	2.89063	1.5e-09
31	3	1.64e-09
32	3.09375	1.41e-09
33	3.1875	1.57e-09
34	3.29688	1.8e-09
35	3.39063	1.56e-09
36	3.5	1.56e-09
37	3.59375	1.71e-09
38	3.6875	1.53e-09
39	3.79688	1.49e-09
40	3.89063	1.55e-09
41	4	1.6e-09
42	4.09375	1.67e-09
43	4.1875	1.7e-09
44	4.29688	1.87e-09
45	4.39063	1.59e-09
46	4.5	1.79e-09
47	4.59375	1.78e-09
48	4.6875	1.68e-09
49	4.79688	1.67e-09
50	4.89063	2.59e-06
51	5.07813	2.57e-06
52	5.14063	2.57e-06
53	5.20313	2.56e-06
54	5.29688	2.56e-06
55	5.39063	2.56e-06
56	5.5	2.55e-06
57	5.59375	2.55e-06
58	5.6875	2.55e-06
59	5.79688	2.55e-06
60	5.89063	2.54e-06
61	6	2.54e-06
62	6.09375	2.54e-06
63	6.1875	2.54e-06
64	6.29688	2.54e-06
65	6.39063	2.54e-06
66	6.5	2.53e-06
67	6.59375	2.53e-06
68	6.6875	2.53e-06
69	6.79688	2.53e-06
70	6.89063	2.53e-06
71	7	2.53e-06
72	7.09375	2.53e-06
73	7.1875	2.52e-06
74	7.29688	2.53e-06
75	7.39063	2.53e-06
76	7.5	2.53e-06
77	7.59375	2.52e-06
78	7.6875	2.52e-06
79	7.79688	2.52e-06
80	7.89063	2.52e-06
81	8	2.52e-06
82	8.09375	2.52e-06
83	8.1875	2.52e-06
84	8.29688	2.52e-06
85	8.39063	2.52e-06
86	8.5	2.52e-06
87	8.59375	2.52e-06
88	8.6875	2.52e-06
89	8.79688	2.52e-06
90	8.89063	2.52e-06
91	9	2.52e-06
92	9.09375	2.52e-06
93	9.1875	2.52e-06
94	9.29688	2.52e-06
95	9.39063	2.52e-06
96	9.5	2.52e-06
97	9.59375	2.52e-06
98	9.6875	2.51e-06
99	9.79688	2.51e-06
100	9.89063	2.51e-06
101	10	2.51e-06
102	10.0938	2.51e-06
103	10.1875	1.08e-08
104	10.3281	9.46e-09
105	10.3906	8.8e-09
106	10.5	7.84e-09
107	10.5938	7.64e-09
108	10.6875	6.98e-09
109	10.7969	6.47e-09
110	10.8906	6.22e-09
111	11	5.78e-09
112	11.0938	5.92e-09
113	11.1875	5.58e-09
114	11.2969	5.41e-09
115	11.3906	5.46e-09
116	11.5	4.85e-09
117	11.5938	4.89e-09
118	11.6875	4.54e-09
119	11.7969	4.63e-09
120	11.8906	4.53e-09
121	12	4.28e-09
122	12.0938	4.06e-09
123	12.1875	4.19e-09
124	12.2969	4.03e-09
125	12.3906	3.5e-09
126	12.5	3.74e-09
127	12.5938	3.82e-09
128	12.6875	3.3e-09
129	12.7969	3.56e-09
130	12.8906	3.4e-09
131	13	3.25e-09
132	13.0938	3.31e-09
133	13.1875	3.18e-09
134	13.2969	3.26e-09
135	13.3906	3.14e-09
136	13.5	3.04e-09
137	13.5938	2.78e-09
138	13.6875	3.06e-09
139	13.7969	2.94e-09
140	13.8906	2.83e-09
141	14	2.96e-09
142	14.0938	2.75e-09
143	14.1875	2.91e-09
144	14.2969	2.83e-09
145	14.3906	2.69e-09
146	14.5	2.57e-09
147	14.5938	2.67e-09
148	14.6875	2.29e-09
149	14.7969	2.63e-09
150	14.8906	2.66e-09
151	15	2.4e-09
152	15.0938	2.54e-09
153	15.1875	2.52e-09
154	15.2969	2.44e-09
155	15.3906	2.44e-09
156	15.5	2.21e-09
157	15.5938	2.46e-09
158	15.6875	2.48e-09
159	15.7969	2.47e-09
160	15.8906	2.53e-09
161	16	2.39e-09
162	16.0938	2.47e-09
163	16.1875	2.52e-09
164	16.2969	2.2e-09
165	16.3906	2.43e-09
166	16.5	2.48e-09
167	16.5938	2.36e-09
168	16.6875	2.13e-09
169	16.7969	2.27e-09
170	16.8906	2.15e-09
171	17	2.2e-09
172	17.0938	2.3e-09
173	17.1875	2.15e-09
174	17.2969	2.14e-09
175	17.3906	2.1e-09
176	17.5	2.07e-09
177	17.5938	2.16e-09
178	17.6875	2.35e-09
179	17.7969	2.08e-09
180	17.8906	2.11e-09
181	18	2.17e-09
182	18.0938	2.36e-09
183	18.1875	1.81e-09
184	18.2969	2.18e-09
185	18.3906	2.14e-09
186	18.5	2.18e-09
187	18.5938	2.02e-09
188	18.6875	2.37e-09
189	18.7969	1.9e-09
190	18.8906	2.06e-09
191	19	2.31e-09
192	19.0938	2.26e-09
193	19.1875	2.06e-09
194	19.2969	2.22e-09
195	19.3906	1.9e-09
196	19.5	1.86e-09
197	19.5938	2.16e-09
198	19.6875	1.64e-09
199	19.7969	2.1e-09
200	19.8906	1.9e-09
201	20	1.99e-09
202	20.0938	2.58e-06
203	20.2812	2.57e-06
204	20.3438	2.57e-06
205	20.4062	2.56e-06
206	20.5	2.56e-06
207	20.5938	2.55e-06
208	20.6875	2.55e-06
209	20.7969	2.55e-06
210	20.8906	2.54e-06
211	21	2.54e-06
212	21.0938	2.54e-06
213	21.1875	2.54e-06
214	21.2969	2.53e-06
215	21.3906	2.54e-06
216	21.5	2.53e-06
217	21.5938	2.53e-06
218	21.6875	2.53e-06
219	21.7969	2.53e-06
220	21.8906	2.53e-06
221	22	2.53e-06
222	22.0938	2.53e-06
223	22.1875	2.53e-06
224	22.2969	2.53e-06
225	22.3906	2.53e-06
226	22.5	2.52e-06
227	22.5938	2.52e-06
228	22.6875	2.52e-06
229	22.7969	2.52e-06
230	22.8906	2.52e-06
231	23	2.52e-06
232	23.0938	2.52e-06
233	23.1875	2.52e-06
234	23.2969	2.52e-06
235	23.3906	2.52e-06
236	23.5	2.52e-06
237	23.5938	2.52e-06
238	23.6875	2.52e-06
239	23.7969	2.52e-06
240	23.8906	2.52e-06
241	24	2.52e-06
242	24.0938	2.51e-06
243	24.1875	2.51e-06
244	24.2969	2.51e-06
245	24.3906	2.51e-06
246	24.5	2.51e-06
247	24.5938	2.51e-06
248	24.6875	2.51e-06
249	24.7969	2.51e-06
250	24.8906	2.51e-06
251	25	2.51e-06
252	25.0938	1.13e-08
253	25.2188	9.89e-09
254	25.2969	8.78e-09
255	25.3906	8.14e-09
256	25.5	7.35e-09
257	25.5938	7.12e-09
258	25.6875	6.72e-09
259	25.7969	6.68e-09
260	25.8906	6.07e-09
261	26	5.95e-09
262	26.0938	5.61e-09
263	26.1875	5.3e-09
264	26.2969	5.1e-09
265	26.3906	4.83e-09
266	26.5	4.62e-09
267	26.5938	4.7e-09
268	26.6875	4.35e-09
269	26.7969	4.17e-09
270	26.8906	4.12e-09
271	27	4.31e-09
272	27.0938	4.03e-09
273	27.1875	4.32e-09
274	27.2969	4.18e-09
275	27.3906	3.97e-09
276	27.5	3.79e-09
277	27.5938	3.61e-09
278	27.6875	3.45e-09
279	27.7969	3.11e-09
280	27.8906	3.36e-09
281	28	3.24e-09
282	28.0938	3.13e-09
283	28.1875	2.88e-09
284	28.2969	3.18e-09
285	28.3906	3.05e-09
286	28.5	2.89e-09
287	28.5938	2.87e-09
288	28.6875	3.08e-09
289	28.7969	2.71e-09
290	28.8906	2.58e-09
291	29	3.17e-09
292	29.0938	2.81e-09
293	29.1875	2.54e-09
294	29.2969	2.79e-09
295	29.3906	2.66e-09
296	29.5	2.83e-09
297	29.5938	2.55e-09
298	29.6875	2.45e-09
299	29.7969	2.79e-09
300	29.8906	2.85e-09
301	30	2.77e-09
302	30.0938	2.58e-06
303	30.2812	2.57e-06
304	30.3438	2.56e-06
305	30.4062	2.55e-06
306	30.5	2.55e-06
307	30.5938	2.54e-06
308	30.6875	2.54e-06
309	30.7969	2.55e-06
310	30.8906	2.54e-06
311	31	2.54e-06
312	31.0938	2.54e-06
313	31.1875	2.54e-06
314	31.2969	2.54e-06
315	31.3906	2.53e-06
316	31.5	2.53e-06
317	31.5938	2.53e-06
318	31.6875	2.52e-06
319	31.7969	2.53e-06
320	31.8906	2.52e-06
321	32	2.52e-06
322	32.0938	2.52e-06
323	32.1875	2.52e-06
324	32.2969	2.52e-06
325	32.3906	2.52e-06
326	32.5	2.52e-06
327	32.5938	2.52e-06
328	32.6875	2.52e-06
329	32.7969	2.52e-06
330	32.8906	2.52e-06
331	33	2.52e-06
332	33.0938	2.52e-06
333	33.1875	2.52e-06
334	33.2969	2.52e-06
335	33.3906	2.52e-06
336	33.5	2.52e-06
337	33.5938	2.52e-06
338	33.6875	2.51e-06
339	33.7969	2.52e-06
340	33.8906	2.51e-06
341	34	2.51e-06
342	34.0938	2.51e-06
343	34.1875	2.51e-06
344	34.2969	2.51e-06
345	34.3906	2.51e-06
346	34.5	2.51e-06
347	34.5938	2.51e-06
348	34.6875	2.51e-06
349	34.7969	2.51e-06
350	34.8906	1.18e-08
351	35.0312	1.02e-08
352	35.0938	9.34e-09
353	35.1875	8.87e-09
354	35.2969	7.65e-09
355	35.3906	7.75e-09
356	35.5	6.9e-09
357	35.5938	6.38e-09
358	35.6875	6.18e-09
359	35.7969	6.16e-09
360	35.8906	5.67e-09
361	36	5.41e-09
362	36.0938	5.43e-09
363	36.1875	5.1e-09
364	36.2969	5.09e-09
365	36.3906	4.59e-09
366	36.5	4.43e-09
367	36.5938	4.51e-09
368	36.6875	4.38e-09
369	36.7969	3.89e-09
370	36.8906	4.19e-09
371	37	3.89e-09
372	37.0938	3.83e-09
373	37.1875	4.14e-09
374	37.2969	3.66e-09
375	37.3906	3.62e-09
376	37.5	3.7e-09
377	37.5938	3.68e-09
378	37.6875	3.41e-09
379	37.7969	3.29e-09
380	37.8906	3.28e-09
381	38	3.46e-09
382	38.0938	2.84e-09
383	38.1875	3e-09
384	38.2969	2.61e-09
385	38.3906	2.98e-09
386	38.5	2.58e-09
387	38.5938	2.75e-09
388	38.6875	2.89e-09
389	38.7969	2.81e-09
390	38.8906	2.79e-09
391	39	2.88e-09
392	39.0938	2.65e-09
393	39.1875	2.86e-09
394	39.2969	2.58e-09
395	39.3906	2.61e-09
396	39.5	2.47e-09
397	39.5938	2.3e-09
398	39.6875	2.67e-09
399	39.7969	2.33e-09
400	39.8906	2.68e-09
401	40	2.48e-09
402	40.0938	2.59e-06
403	40.2812	2.58e-06
404	40.3438	2.57e-06
405	40.4062	2.56e-06
406	40.5	2.56e-06
407	40.5938	2.55e-06
408	40.6875	2.55e-06
409	40.7969	2.55e-06
410	40.8906	2.54e-06
411	41	2.54e-06
412	41.0938	2.54e-06
413	41.1875	2.54e-06
414	41.2969	2.53e-06
415	41.3906	2.53e-06
416	41.5	2.53e-06
417	41.5938	2.53e-06
418	41.6875	2.53e-06
419	41.7969	2.53e-06
420	41.8906	2.53e-06
421	42	2.53e-06
422	42.0938	2.53e-06
423	42.1875	2.53e-06
424	42.2969	2.52e-06
425	42.3906	2.52e-06
426	42.5	2.52e-06
427	42.5938	2.52e-06
428	42.6875	2.52e-06
429	42.7969	2.52e-06
430	42.8906	2.52e-06
431	43	2.52e-06
432	43.0938	2.52e-06
433	43.1875	2.52e-06
434	43.2969	2.52e-06
435	43.3906	2.52e-06
436	43.5	2.52e-06
437	43.5938	2.52e-06
438	43.6875	2.52e-06
439	43.7969	2.52e-06
440	43.8906	2.52e-06
441	44	2.52e-06
442	44.0938	2.52e-06
443	44.1875	2.51e-06
444	44.2969	2.51e-06
445	44.3906	2.51e-06
446	44.5	2.51e-06
447	44.5938	2.51e-06
448	44.6875	2.51e-06
449	44.7969	2.51e-06
450	44.8906	2.51e-06
451	45	2.51e-06
452	45.0938	2.51e-06
453	45.1875	1.13e-08
454	45.3281	1.02e-08
455	45.3906	9.28e-09
456	45.5	8.61e-09
457	45.5938	8.05e-09
458	45.6875	7.07e-09
459	45.7969	7.02e-09
460	45.8906	6.61e-09
461	46	6.52e-09
462	46.0938	6.11e-09
463	46.1875	5.96e-09
464	46.2969	5.63e-09
465	46.3906	5.58e-09
466	46.5	4.97e-09
467	46.5938	5.08e-09
468	46.6875	4.71e-09
469	46.7969	4.42e-09
470	46.8906	4.44e-09
471	47	4.58e-09
472	47.0938	4.12e-09
473	47.1875	4.29e-09
474	47.2969	3.96e-09
475	47.3906	3.98e-09
476	47.5	3.82e-09
477	47.5938	3.61e-09
478	47.6875	3.88e-09
479	47.7969	3.81e-09
480	47.8906	3.8e-09
481	48	3.73e-09
482	48.0938	3.72e-09
483	48.1875	3.41e-09
484	48.2969	3.41e-09
485	48.3906	3.27e-09
486	48.5	3.32e-09
487	48.5938	3.16e-09
488	48.6875	3.18e-09
489	48.7969	3.38e-09
490	48.8906	3.4e-09
491	49	3e-09
492	49.0938	2.89e-09
493	49.1875	3.19e-09
494	49.2969	2.94e-09
495	49.3906	2.94e-09
496	49.5	3.1e-09
497	49.5938	2.78e-09
498	49.6875	2.82e-09
499	49.7969	2.78e-09
500	49.8906	2.72e-09
501	50	2.72e-09
502	50.0938	2.66e-09
503	50.1875	2.71e-09
504	50.2969	2.73e-09
505	50.3906	2.61e-09
506	50.5	2.66e-09
507	50.5938	2.46e-09
508	50.6875	2.52e-09
509	--	--
510	--	--
511	--	--
512	--	--
513	--	--
514	--	--
515	--	--
516	--	--
517	--	--
518	--	--
519	--	--
520	--	--
521	--	--
522	--	--
523	--	--
524	--	--
525	--	--
526	52.5	3.53503e-06
527	52.6094	3.53048e-06
528	52.7031	3.51404e-06
529	52.7969	3.50591e-06
530	52.9062	3.49331e-06
531	53	3.48887e-06
532	53.1094	3.46777e-06
533	53.2031	3.46833e-06
534	53.2969	3.46123e-06
535	53.4062	3.45598e-06
536	53.5	3.45753e-06
537	53.6094	3.45436e-06
538	53.7031	3.43589e-06
539	53.7969	3.43634e-06
540	53.9062	3.43306e-06
541	54	3.43343e-06
542	54.1094	3.42707e-06
543	54.2031	3.42902e-06
544	54.2969	3.42938e-06
545	54.4062	3.41987e-06
546	54.5	3.42121e-06
547	54.6094	3.42106e-06
548	54.7031	3.41666e-06
549	54.7969	3.42125e-06
550	54.9062	3.41497e-06
551	55	3.41027e-06
552	55.1094	3.40966e-06
553	55.2031	3.40574e-06
554	55.2969	3.40664e-06
555	55.4062	3.4073e-06
556	55.5	3.40651e-06
557	55.6094	3.40638e-06
558	55.7031	3.40663e-06
559	55.7969	3.40093e-06
560	55.9062	3.3988e-06
561	56	3.3973e-06
562	56.1094	3.39272e-06
563	56.2031	3.39572e-06
564	56.2969	3.40314e-06
565	56.4062	3.39574e-06
566	56.5	3.39871e-06
567	56.6094	3.39758e-06
568	56.7031	3.39455e-06
569	56.7969	3.39208e-06
570	56.9062	3.399e-06
571	57	3.40251e-06
572	57.1094	8.4732e-08
573	57.25	1.3635e-07
574	57.2969	1.35196e-07
575	57.4062	1.41294e-07
576	57.5	1.46138e-07
577	57.6094	1.49016e-07
578	57.7031	1.49381e-07
579	57.7969	1.5408e-07
580	57.9062	1.52909e-07
581	58	1.54395e-07
582	58.1094	1.6139e-07
583	58.2031	1.63884e-07
584	58.2969	1.63478e-07
585	58.4062	1.62067e-07
586	58.5	1.64786e-07
587	58.6094	1.66965e-07
588	58.7031	1.68414e-07
589	58.7969	1.68814e-07
590	58.9062	1.69497e-07
591	59	1.68657e-07
592	59.1094	1.69153e-07
593	59.2031	1.69602e-07
594	59.2969	1.71954e-07
595	59.4062	1.72596e-07
596	59.5	1.73863e-07
597	59.6094	1.74544e-07
598	59.7031	1.70577e-07
599	59.7969	1.72858e-07
600	59.9062	1.70897e-07
601	60	1.7446e-07
602	60.1094	1.76398e-07
603	60.2031	1.74126e-07
604	60.2969	1.73982e-07
605	60.4062	1.73398e-07
606	60.5	1.72015e-07
607	60.6094	1.7134e-07
608	60.7031	1.72088e-07
609	60.7969	1.70719e-07
	60.9062	1.72301e-07
	61	1.7385e-07
	61.1094	1.74698e-07
	61.2031	1.73017e-07
	61.2969	1.7289e-07
	61.4062	1.74975e-07
	61.5	1.75602e-07
	61.6094	1.71905e-07
	61.7031	1.71135e-07
	61.7969	1.71855e-07
	61.9062	1.76936e-07
	62	1.70788e-07
	62.1094	1.72646e-07
	--	--
	--	--
	--	--
	--	--
	--	--
	--	--
	--	--
	--	--
	--	--
	--	--

## Sheet: Saturation data
Laser power	photocurrent (µA)	photocurrent (µA)
0	0	0
12.8	1.31	1.31
20.8	1.86	1.85
27.2	2.1	2.09
35.2	2.39	2.36
40	2.56	2.52
